# Supplementary material for: Genome-wide analysis of coordinated transcript abundance during seed development in different Brassica rapa morphotypes
Source: BMC Genomics. 2013 Dec 1;14(1):840. doi: 10.1186/1471-2164-14-840 (PMC4046715; doi:10.1186/1471-2164-14-840)
Supplement: Supplementary file 2 — Additional file 2: Table S1: Number and percentage of Brassica ID (Bra ID) represented in the microarrays, annotated according to MapMan defined metabolic processes. (ODS 19 KB) [file 12864_2013_5564_MOESM2_ESM.ods]

## Sheet: Sheet1
Table S1 : Number and percentage of Brassica ID (Bra ID) represented in microarray annotated into MapMan defined metabolic processes.
Bin	MapMan_functional categories	Total number of Bra ID	Percentage of Bra ID
1	Photosynthesis	316	0.75
2	major Carbohydrates metabolism	175	0.42
3	minor Carbohydrates metabolism	175	0.42
4	Glycolysis	119	0.28
5	Fermentation	39	0.09
6	Gluconeogenesis/glyoxylate cycle	27	0.06
7	OPP cycle	43	0.10
8	TCA/organic acid transformations	125	0.30
9	Mitochondrial electron/ATP synthesis	197	0.47
10	Cell wall	854	2.03
11	Lipid metabolism	727	1.72
12	Nitrogen assimilation	54	0.13
13	Amino acid metabolism	476	1.13
14	S-assimilation	23	0.05
15	Metal handling	115	0.27
16	Secondary metabolism	545	1.29
17	Hormone metabolism	990	2.35
18	Co-factor and vitamin synthesis	111	0.26
19	Tetrapyrrole synthesis	79	0.19
20	Stress	1519	3.60
21	Redox regulation	349	0.83
22	Polyamine synthesis	32	0.08
23	Nucleotide metabolism	269	0.64
24	Biodegradation Xenobiotics	58	0.14
25	C1-metabolism	47	0.11
26	Miscellaneous enzyme families/other Phosphate	2547	6.04
27	RNA	5726	13.58
28	DNA	778	1.85
29	Protein	6634	15.73
30	Signalling	2325	5.51
31	Cell	1432	3.40
32	micro RNA	2	0.00
33	Development	1483	3.52
34	Transport	1972	4.68
35	Not assigned	11799	27.98
	Total	42162	100
