# Supplementary material for: Genome-wide analysis of coordinated transcript abundance during seed development in different Brassica rapa morphotypes
Source: BMC Genomics. 2013 Dec 1;14(1):840. doi: 10.1186/1471-2164-14-840 (PMC4046715; doi:10.1186/1471-2164-14-840)
Supplement: Supplementary file 4 — Additional file 4: Table S2: Spearman correlation coefficients between real-time PCR and microarray transcript abundance profiles across genotype and seed developmental stages. (ODS 13 KB) [file 12864_2013_5564_MOESM4_ESM.ods]

## Sheet: Sheet1
	Table S2 : Spearman correlation between real-time PCR and microarray transcript abundance across genotype and seed developmental stages
	Genes	Spearman correlation	Level of significance (p-value)
	12S_CRA1	0.8	< 0.001
	DGAT1	0.56	< 0.01
	DGAT2	0.43	< 0.05
	FAE1	0.47	< 0.05
	GBSSI	0.88	< 0.001
	Glabra2	0.54	< 0.05
	LEA	0.94	< 0.001
	LEC1	0.19	NS
	Pickle	0.41	NS
	SUS3	0.8	< 0.001
	NS – non-significant at 0.05 level.
