# Supplementary material for: Genome-wide analysis of coordinated transcript abundance during seed development in different Brassica rapa morphotypes
Source: BMC Genomics. 2013 Dec 1;14(1):840. doi: 10.1186/1471-2164-14-840 (PMC4046715; doi:10.1186/1471-2164-14-840)
Supplement: Supplementary file 6 — Additional file 6: Table S3: List of selected probes with genotype contrasts in two experiments A and B, as well as time point contrasts in all four genotypes using a minimum 2-fold change criterion. (ODS 217 KB) [file 12864_2013_5564_MOESM6_ESM.ods]

## Sheet: Sheet1
Table S3: List of Selected probes in genotype contrasts in two experiments A and B, as well as time point contrast in all four genotypes using 2-fold change criteria.
Selected probes in genotype contrasts in two experiments A and B			Selected probes in time point contrasts in all four genotypes
Probe in genotype contrast	Bra ID and scaffold in genotye contrast		Probe in time contrast	Bra ID and scaffold in time contrast
Bra000010_1_817	Bra000010		Bra000010_1_817	Bra000010
Bra000017_96593_265	Bra000017		Bra000017_96593_265	Bra000017
Bra000027_129915_42	Bra000027		Bra000027_129915_42	Bra000027
Bra000031_147938_687	Bra000031		Bra000031_147938_687	Bra000031
Bra000032_148490_39	Bra000032		Bra000032_148490_39	Bra000032
Bra000034_1_456	Bra000034		Bra000037_180356_7	Bra000037
Bra000034_161109_156	Bra000037		Bra000039_201762_267	Bra000039
Bra000037_180356_7	Bra000039		Bra000039_202074_0	Bra000041
Bra000039_105_91	Bra000041		Bra000041_1_688	Bra000045
Bra000039_201762_267	Bra000045		Bra000045_1_576	Bra000050
Bra000039_202074_0	Bra000050		Bra000050_1_623	Bra000052
Bra000041_1_688	Bra000052		Bra000052_286126_812	Bra000056
Bra000045_1_576	Bra000060		Bra000056_325174_735	Bra000058
Bra000050_1_623	Bra000063		Bra000058_1_394	Bra000063
Bra000052_286126_812	Bra000064		Bra000063_356244_88	Bra000064
Bra000060_239_120	Bra000068		Bra000064_359364_192	Bra000072
Bra000063_355540_360	Bra000070		Bra000072_1_234	Bra000076
Bra000063_356244_88	Bra000071		Bra000076_401541_179	Bra000089
Bra000064_359364_192	Bra000072		Bra000089_441459_420	Bra000090
Bra000068_1_229	Bra000076		Bra000090_1_823	Bra000091
Bra000070_374062_148	Bra000077		Bra000090_443113_114	Bra000094
Bra000071_1_70	Bra000082		Bra000091_1_498	Bra000098
Bra000072_1_234	Bra000085		Bra000094_456585_108	Bra000101
Bra000076_401541_179	Bra000089		Bra000098_1_280	Bra000104
Bra000077_1_316	Bra000090		Bra000098_466040_516	Bra000118
Bra000082_422018_104	Bra000091		Bra000101_1_34	Bra000124
Bra000085_427881_92	Bra000097		Bra000104_485967_224	Bra000129
Bra000089_441459_420	Bra000101		Bra000118_568274_426	Bra000137
Bra000090_1_823	Bra000102		Bra000124_639702_1140	Bra000142
Bra000090_443113_114	Bra000104		Bra000124_639702_1157	Bra000145
Bra000091_1_498	Bra000124		Bra000129_680252_223	Bra000149
Bra000097_462938_67	Bra000129		Bra000137_719000_378	Bra000166
Bra000101_1_34	Bra000137		Bra000142_748987_301	Bra000170
Bra000102_1_499	Bra000142		Bra000145_765859_352	Bra000171
Bra000102_463_33	Bra000157		Bra000149_82_115	Bra000173
Bra000104_485967_224	Bra000170		Bra000166_888529_197	Bra000178
Bra000124_639702_1140	Bra000171		Bra000170_929061_541	Bra000186
Bra000129_253_326	Bra000173		Bra000171_932798_444	Bra000190
Bra000129_680252_223	Bra000186		Bra000173_935259_491	Bra000198
Bra000137_719000_378	Bra000190		Bra000173_935698_30	Bra000206
Bra000142_748987_301	Bra000198		Bra000178_955475_121	Bra000211
Bra000157_844583_125	Bra000211		Bra000186_1_261	Bra000212
Bra000170_929061_541	Bra000212		Bra000190_1030420_104	Bra000214
Bra000171_932798_444	Bra000222		Bra000198_1_333	Bra000222
Bra000173_935259_491	Bra000235		Bra000206_1103636_535	Bra000241
Bra000173_935698_30	Bra000244		Bra000211_1121167_188	Bra000244
Bra000186_1_261	Bra000254		Bra000212_1_732	Bra000268
Bra000190_1030420_104	Bra000255		Bra000212_589_144	Bra000272
Bra000198_1_333	Bra000265		Bra000214_1156831_367	Bra000283
Bra000211_1_868	Bra000268		Bra000222_1_377	Bra000292
Bra000211_1121167_188	Bra000272		Bra000241_FULL_511	Bra000295
Bra000212_1_732	Bra000277		Bra000244_1344429_270	Bra000303
Bra000212_589_144	Bra000283		Bra000268_7_264	Bra000308
Bra000222_1_377	Bra000285		Bra000272_1508050_113	Bra000309
Bra000235_1_184	Bra000292		Bra000283_1_497	Bra000310
Bra000244_1344429_270	Bra000301		Bra000283_1561491_54	Bra000311
Bra000254_1_155	Bra000303		Bra000292_1613227_208	Bra000315
Bra000255_1422827_311	Bra000308		Bra000295_1625136_292	Bra000321
Bra000265_1467828_231	Bra000309		Bra000303_1_123	Bra000337
Bra000268_7_264	Bra000310		Bra000303_1660511_310	Bra000347
Bra000272_1508050_113	Bra000311		Bra000308_1385_657	Bra000377
Bra000277_1_79	Bra000315		Bra000308_1696886_35	Bra000382
Bra000283_1561491_54	Bra000321		Bra000309_1697954_310	Bra000384
Bra000285_1570480_771	Bra000327		Bra000310_1704976_158	Bra000401
Bra000292_1613227_208	Bra000337		Bra000311_1716620_505	Bra000407
Bra000301_1657452_391	Bra000338		Bra000315_1749381_401	Bra000416
Bra000303_1660511_310	Bra000341		Bra000321_1768852_1746	Bra000421
Bra000308_1696886_35	Bra000347		Bra000321_1770385_80	Bra000427
Bra000309_1697954_310	Bra000358		Bra000337_FULL_387	Bra000432
Bra000310_1704976_158	Bra000376		Bra000347_1892515_366	Bra000440
Bra000311_1716620_505	Bra000377		Bra000377_2047181_202	Bra000441
Bra000315_1749381_401	Bra000381		Bra000382_2072975_281	Bra000450
Bra000321_1768852_1746	Bra000382		Bra000384_2084527_202	Bra000461
Bra000321_1770385_80	Bra000384		Bra000384_2086624_206	Bra000468
Bra000327_461_81	Bra000401		Bra000401_1_403	Bra000481
Bra000337_FULL_387	Bra000407		Bra000407_1_65	Bra000491
Bra000338_1850608_146	Bra000410		Bra000416_1_460	Bra000511
Bra000341_1867172_403	Bra000413		Bra000421_95_1318	Bra000512
Bra000347_1892515_366	Bra000416		Bra000427_2282143_132	Bra000515
Bra000358_1947797_75	Bra000421		Bra000432_1_130	Bra000520
Bra000376_2045122_267	Bra000426		Bra000440_1_539	Bra000529
Bra000377_2047181_202	Bra000427		Bra000441_1_502	Bra000530
Bra000381_2072366_3	Bra000429		Bra000450_2412684_29	Bra000538
Bra000382_2072975_281	Bra000432		Bra000461_2442956_29	Bra000540
Bra000384_2084527_202	Bra000435		Bra000461_673_573	Bra000551
Bra000384_2086624_206	Bra000440		Bra000468_2476774_187	Bra000557
Bra000401_1_403	Bra000441		Bra000481_2556212_339	Bra000569
Bra000407_1_65	Bra000445		Bra000491_1_467	Bra000579
Bra000410_1_389	Bra000449		Bra000511_1_650	Bra000584
Bra000413_2224075_207	Bra000455		Bra000512_2744367_459	Bra000587
Bra000416_1_460	Bra000461		Bra000515_2755011_236	Bra000590
Bra000421_95_1318	Bra000477		Bra000520_2777989_58	Bra000593
Bra000426_2281265_450	Bra000482		Bra000529_12_90	Bra000613
Bra000427_1_124	Bra000491		Bra000529_2831273_404	Bra000614
Bra000427_2282143_132	Bra000493		Bra000530_2833542_1	Bra000615
Bra000429_2290833_56	Bra000511		Bra000538_2874294_1	Bra000623
Bra000432_1_130	Bra000512		Bra000540_1_636	Bra000624
Bra000435_2335436_82	Bra000515		Bra000551_2944754_396	Bra000626
Bra000440_1_539	Bra000521		Bra000551_2945684_478	Bra000628
Bra000441_1_502	Bra000525		Bra000557_2991864_112	Bra000630
Bra000445_2389166_60	Bra000530		Bra000569_3057704_236	Bra000631
Bra000449_819	Bra000536		Bra000579_1_142	Bra000643
Bra000455_2428179_185	Bra000538		Bra000584_1_210	Bra000649
Bra000461_2442956_29	Bra000540		Bra000584_3130103_442	Bra000654
Bra000461_673_573	Bra000551		Bra000587_3145321_280	Bra000657
Bra000477_277_152	Bra000557		Bra000590_3159750_103	Bra000663
Bra000477_69_360	Bra000569		Bra000593_3181691_898	Bra000668
Bra000482_2561649_344	Bra000570		Bra000593_3181691_905	Bra000670
Bra000491_1_467	Bra000571		Bra000613_1_559	Bra000676
Bra000493_2621313_152	Bra000579		Bra000614_3293353_806	Bra000680
Bra000511_1_650	Bra000584		Bra000615_3297537_318	Bra000686
Bra000512_2744367_459	Bra000587		Bra000623_3344150_0	Bra000690
Bra000515_2755011_236	Bra000590		Bra000624_FULL_152	Bra000693
Bra000521_2785064_373	Bra000593		Bra000626_1_727	Bra000697
Bra000525_278	Bra000607		Bra000628_3362832_241	Bra000698
Bra000530_2833542_1	Bra000612		Bra000630_3369452_340	Bra000699
Bra000536_2854138_36	Bra000613		Bra000631_1_397	Bra000703
Bra000538_2874294_1	Bra000615		Bra000643_3461297_2	Bra000710
Bra000540_1_636	Bra000623		Bra000649_1_79	Bra000715
Bra000551_2944754_396	Bra000624		Bra000654_3546789_133	Bra000718
Bra000557_2991864_112	Bra000628		Bra000657_3554862_366	Bra000720
Bra000569_3057704_236	Bra000630		Bra000663_1_198	Bra000724
Bra000570_3060162_167	Bra000631		Bra000663_3582286_53	Bra000737
Bra000571_3064728_364	Bra000643		Bra000668_3602010_212	Bra000739
Bra000579_1_142	Bra000654		Bra000670_3608729_410	Bra000742
Bra000584_3130103_442	Bra000663		Bra000676_3632743_382	Bra000754
Bra000587_3145321_280	Bra000664		Bra000680_3646442_186	Bra000755
Bra000590_3159750_103	Bra000668		Bra000686_3689817_2270	Bra000757
Bra000593_3181691_898	Bra000675		Bra000686_3689817_2280	Bra000762
Bra000593_3181691_905	Bra000686		Bra000690_3714055_153	Bra000768
Bra000607_3252831_1101	Bra000696		Bra000693_3728402_143	Bra000769
Bra000607_3252831_658	Bra000697		Bra000697_3761405_121	Bra000773
Bra000612_3279186_161	Bra000700		Bra000698_3763813_115	Bra000785
Bra000613_1_559	Bra000703		Bra000699_3769881_79	Bra000794
Bra000615_3297537_318	Bra000706		Bra000703_3780882_14	Bra000802
Bra000623_3344150_0	Bra000707		Bra000710_1_211	Bra000805
Bra000624_FULL_152	Bra000710		Bra000715_1_172	Bra000806
Bra000628_3362832_241	Bra000723		Bra000718_1_174	Bra000814
Bra000630_3369452_340	Bra000724		Bra000718_3883779_135	Bra000815
Bra000631_1_397	Bra000733		Bra000720_1_983	Bra000820
Bra000643_3461297_2	Bra000734		Bra000724_688_538	Bra000837
Bra000654_3546789_133	Bra000737		Bra000737_3999027_298	Bra000840
Bra000663_3582286_53	Bra000739		Bra000739_4022986_223	Bra000843
Bra000664_3585163_1163	Bra000742		Bra000742_1_146	Bra000844
Bra000664_3585163_1170	Bra000753		Bra000754_4127097_284	Bra000850
Bra000668_3602010_212	Bra000754		Bra000755_4128962_145	Bra000862
Bra000675_3630603_668	Bra000755		Bra000757_4137716_50	Bra000867
Bra000686_3689817_2280	Bra000757		Bra000762_1_295	Bra000875
Bra000696_1_435	Bra000769		Bra000768_1_504	Bra000876
Bra000697_3761405_121	Bra000772		Bra000768_1_511	Bra000884
Bra000700_3770856_107	Bra000773		Bra000769_1_519	Bra000890
Bra000703_3780882_14	Bra000774		Bra000769_1_534	Bra000897
Bra000706_3790318_592	Bra000785		Bra000773_4205706_81	Bra000898
Bra000707_1_47	Bra000794		Bra000785_4327315_314	Bra000907
Bra000710_1_211	Bra000802		Bra000794_1_293	Bra000908
Bra000723_3904067_288	Bra000805		Bra000802_4458497_1160	Bra000925
Bra000724_688_538	Bra000806		Bra000802_4458497_1174	Bra000926
Bra000733_3965679_306	Bra000814		Bra000805_4484903_198	Bra000940
Bra000734_1_146	Bra000815		Bra000806_4492863_675	Bra000941
Bra000737_3999027_298	Bra000820		Bra000806_4493499_91	Bra000946
Bra000739_4022986_223	Bra000829		Bra000814_4540355_107	Bra000974
Bra000742_1_146	Bra000831		Bra000815_1_102	Bra000977
Bra000753_4119682_318	Bra000837		Bra000815_4551274_173	Bra000986
Bra000754_4127097_284	Bra000840		Bra000820_4568043_67	Bra000996
Bra000755_4128962_145	Bra000843		Bra000837_4649434_86	Bra000999
Bra000757_4137716_50	Bra000850		Bra000840_4664540_391	Bra001002
Bra000757_4140012_1	Bra000875		Bra000843_1_229	Bra001009
Bra000769_1_519	Bra000876		Bra000844_4683545_33	Bra001035
Bra000772_1_49	Bra000884		Bra000850_4725361_227	Bra001037
Bra000773_4205706_81	Bra000890		Bra000862_4773579_52	Bra001046
Bra000774_1_260	Bra000897		Bra000867_4814769_12	Bra001048
Bra000785_4327315_314	Bra000898		Bra000875_4871144_589	Bra001051
Bra000794_1_293	Bra000907		Bra000876_4874483_531	Bra001054
Bra000802_4458497_1160	Bra000908		Bra000884_4925288_96	Bra001057
Bra000802_4458497_1174	Bra000925		Bra000884_4925582_192	Bra001073
Bra000805_4484903_198	Bra000926		Bra000890_169	Bra001075
Bra000806_4492863_675	Bra000933		Bra000897_5010577_104	Bra001083
Bra000806_4493499_91	Bra000938		Bra000898_5031739_114	Bra001085
Bra000814_4540355_107	Bra000941		Bra000907_1_605	Bra001090
Bra000815_1_102	Bra000946		Bra000908_5089233_3	Bra001097
Bra000815_4551274_173	Bra000952		Bra000925_1_16	Bra001099
Bra000820_4568043_67	Bra000954		Bra000926_1_270	Bra001115
Bra000829_4616873_78	Bra000974		Bra000940_5272240_439	Bra001122
Bra000831_4624736_124	Bra000986		Bra000941_1_16	Bra001123
Bra000837_4649434_86	Bra000989		Bra000941_1_27	Bra001130
Bra000840_4664540_391	Bra000990		Bra000946_5315092_185	Bra001134
Bra000843_1_229	Bra000993		Bra000974_1_292	Bra001149
Bra000850_4725361_227	Bra000996		Bra000974_5445265_292	Bra001209
Bra000875_4871144_589	Bra000997		Bra000977_5454547_148	Bra001223
Bra000876_4874483_531	Bra001002		Bra000986_5509185_115	Bra001232
Bra000884_4925288_96	Bra001009		Bra000996_5534125_685	Bra001243
Bra000884_4925582_192	Bra001035		Bra000999_1_124	Bra001247
Bra000890_169	Bra001037		Bra001002_5557441_553	Bra001249
Bra000897_5010577_104	Bra001046		Bra001009_1_46	Bra001253
Bra000898_5031739_114	Bra001048		Bra001009_5609379_361	Bra001257
Bra000907_1_605	Bra001050		Bra001035_5700826_64	Bra001283
Bra000908_5089233_3	Bra001051		Bra001037_5707431_391	Bra001291
Bra000925_1_16	Bra001057		Bra001046_5746047_1355	Bra001292
Bra000926_1_270	Bra001064		Bra001048_1_570	Bra001296
Bra000933_5228821_196	Bra001073		Bra001051_5769411_186	Bra001298
Bra000938_5268800_17	Bra001085		Bra001054_1_600	Bra001307
Bra000941_1_16	Bra001086		Bra001057_1_71	Bra001309
Bra000941_1_27	Bra001088		Bra001057_5782974_144	Bra001338
Bra000946_5315092_185	Bra001090		Bra001057_5784560_286	Bra001339
Bra000952_172_1007	Bra001097		Bra001073_5840688_294	Bra001341
Bra000952_5334457_362	Bra001098		Bra001075_5844788_2	Bra001348
Bra000954_5344804_155	Bra001099		Bra001083_5868124_129	Bra001372
Bra000974_1_292	Bra001122		Bra001085_5883100_59	Bra001376
Bra000974_5445265_292	Bra001123		Bra001090_5915236_145	Bra001377
Bra000986_5509185_115	Bra001130		Bra001097_491	Bra001378
Bra000989_5518251_221	Bra001134		Bra001099_5973638_313	Bra001392
Bra000990_546_922	Bra001146		Bra001115_6062503_160	Bra001405
Bra000993_5529170_261	Bra001175		Bra001122_1_103	Bra001417
Bra000996_5534125_685	Bra001176		Bra001122_6081171_12	Bra001418
Bra000997_1_53	Bra001197		Bra001123_6083096_119	Bra001420
Bra001002_5557441_553	Bra001209		Bra001130_1_87	Bra001427
Bra001009_1_46	Bra001221		Bra001134_6142452_228	Bra001429
Bra001009_5609379_361	Bra001223		Bra001149_6218237_29	Bra001440
Bra001035_5700826_64	Bra001249		Bra001209_6560726_506	Bra001451
Bra001037_5707431_391	Bra001253		Bra001223_6636323_61	Bra001457
Bra001046_5746047_1355	Bra001257		Bra001232_1_743	Bra001460
Bra001048_1_570	Bra001260		Bra001243_6717361_2	Bra001470
Bra001050_5766671_164	Bra001262		Bra001247_6745154_641	Bra001474
Bra001051_5769411_186	Bra001273		Bra001249_6752411_585	Bra001485
Bra001057_1_71	Bra001281		Bra001253_6761335_64	Bra001507
Bra001057_5782974_144	Bra001289		Bra001257_1_157	Bra001515
Bra001057_5784560_286	Bra001298		Bra001257_321_178	Bra001519
Bra001064_5802790_1064	Bra001305		Bra001283_1_55	Bra001532
Bra001064_5802790_1074	Bra001307		Bra001291_6945668_611	Bra001538
Bra001073_5840688_294	Bra001309		Bra001292_6947322_43	Bra001542
Bra001085_5883100_59	Bra001338		Bra001296_6959683_121	Bra001550
Bra001086_5891041_38	Bra001339		Bra001298_6969740_52	Bra001555
Bra001088_5902979_186	Bra001341		Bra001307_1_108	Bra001560
Bra001090_5915236_145	Bra001345		Bra001309_7012497_12	Bra001589
Bra001097_491	Bra001346		Bra001338_1_628	Bra001592
Bra001098_5972093_569	Bra001348		Bra001338_7142716_36	Bra001597
Bra001099_5973638_313	Bra001376		Bra001338_7143507_813	Bra001599
Bra001122_1_103	Bra001377		Bra001339_1_415	Bra001603
Bra001122_6081171_12	Bra001378		Bra001341_1_1066	Bra001604
Bra001123_6083096_119	Bra001391		Bra001341_1_1080	Bra001617
Bra001130_1_87	Bra001392		Bra001348_360_709	Bra001619
Bra001134_6142452_228	Bra001393		Bra001372_1_1254	Bra001626
Bra001146_FULL_452	Bra001405		Bra001376_7294682_247	Bra001634
Bra001175_6354507_286	Bra001417		Bra001377_7301096_884	Bra001641
Bra001176_6362850_506	Bra001420		Bra001378_7308475_259	Bra001650
Bra001197_6485295_144	Bra001421		Bra001392_1_578	Bra001654
Bra001209_6560726_506	Bra001440		Bra001392_7382717_275	Bra001666
Bra001221_1_218	Bra001444		Bra001405_1_219	Bra001682
Bra001223_6636323_61	Bra001449		Bra001405_143_88	Bra001686
Bra001249_6752411_585	Bra001451		Bra001405_544_90	Bra001690
Bra001253_6761335_64	Bra001454		Bra001417_1_895	Bra001697
Bra001257_6777883_235	Bra001457		Bra001418_7514214_134	Bra001705
Bra001260_48_16	Bra001460		Bra001420_1_63	Bra001711
Bra001262_1_5	Bra001470		Bra001420_7524290_63	Bra001734
Bra001273_6830110_883	Bra001507		Bra001427_1_50	Bra001756
Bra001281_6866000_267	Bra001515		Bra001427_7559194_95	Bra001763
Bra001289_6942260_265	Bra001519		Bra001429_7568847_169	Bra001769
Bra001298_6969740_52	Bra001536		Bra001440_1_39	Bra001782
Bra001305_1_876	Bra001541		Bra001451_7649701_662	Bra001785
Bra001307_1_108	Bra001542		Bra001451_7649701_879	Bra001786
Bra001309_7012497_12	Bra001543		Bra001457_1_1012	Bra001787
Bra001338_1_628	Bra001550		Bra001457_7683144_180	Bra001788
Bra001338_7143507_813	Bra001555		Bra001460_7699247_1116	Bra001801
Bra001339_1_415	Bra001556		Bra001460_7699247_1138	Bra001809
Bra001341_1_1066	Bra001559		Bra001470_7738096_195	Bra001840
Bra001341_1_1080	Bra001560		Bra001474_1_1054	Bra001843
Bra001345_7172887_390	Bra001562		Bra001485_1_792	Bra001851
Bra001346_7174046_223	Bra001563		Bra001507_1_183	Bra001852
Bra001348_360_709	Bra001589		Bra001507_1454_7	Bra001865
Bra001376_7294682_247	Bra001592		Bra001515_1014_67	Bra001869
Bra001377_7301096_884	Bra001597		Bra001519_1_311	Bra001870
Bra001378_7308475_259	Bra001599		Bra001532_201_560	Bra001873
Bra001391_7367465_176	Bra001603		Bra001532_682_74	Bra001874
Bra001392_1_578	Bra001606		Bra001538_8146052_49	Bra001875
Bra001393_7389309_531	Bra001607		Bra001542_1_1074	Bra001878
Bra001405_1_219	Bra001617		Bra001542_1_1444	Bra001890
Bra001405_143_88	Bra001626		Bra001550_8218621_326	Bra001891
Bra001405_544_90	Bra001628		Bra001550_8218877_69	Bra001892
Bra001405_7448558_98	Bra001641		Bra001555_1745	Bra001897
Bra001417_1_895	Bra001649		Bra001560_1_494	Bra001900
Bra001417_7510312_300	Bra001659		Bra001589_571_84	Bra001906
Bra001420_7524290_63	Bra001660		Bra001592_8471691_69	Bra001923
Bra001421_7527861_569	Bra001665		Bra001597_8511103_206	Bra001929
Bra001421_7528067_436	Bra001666		Bra001599_1_1195	Bra001933
Bra001440_1_39	Bra001672		Bra001599_1_630	Bra001952
Bra001444_7632995_17	Bra001682		Bra001603_8557698_530	Bra001958
Bra001449_1_158	Bra001686		Bra001604_1_88	Bra001973
Bra001451_7649701_662	Bra001697		Bra001617_8666629_27	Bra001975
Bra001451_7649701_879	Bra001701		Bra001619_8673395_0	Bra001980
Bra001454_1_441	Bra001708		Bra001626_8743377_447	Bra001995
Bra001457_1_1012	Bra001711		Bra001634_8833337_43	Bra001996
Bra001457_7683144_180	Bra001736		Bra001641_8872587_467	Bra001997
Bra001460_7699247_1116	Bra001756		Bra001650_8919915_52	Bra002001
Bra001460_7699247_1138	Bra001757		Bra001654_1_77	Bra002002
Bra001470_7738096_195	Bra001763		Bra001666_8990428_746	Bra002014
Bra001507_1_183	Bra001771		Bra001682_9073148_772	Bra002018
Bra001507_1454_7	Bra001780		Bra001686_9088828_358	Bra002031
Bra001515_1014_67	Bra001782		Bra001690_9103469_106	Bra002046
Bra001519_1_311	Bra001785		Bra001697_1_587	Bra002053
Bra001536_8133510_247	Bra001786		Bra001705_1_607	Bra002080
Bra001541_8152930_544	Bra001787		Bra001711_9233294_295	Bra002089
Bra001542_1_1074	Bra001788		Bra001734_524_904	Bra002113
Bra001542_1_1444	Bra001836		Bra001756_1_194	Bra002116
Bra001543_8161579_0	Bra001840		Bra001756_1_33	Bra002119
Bra001550_8218621_326	Bra001842		Bra001763_1_637	Bra002125
Bra001550_8218877_69	Bra001843		Bra001763_9539527_82	Bra002131
Bra001555_1745	Bra001851		Bra001769_9576088_247	Bra002132
Bra001556_1_537	Bra001852		Bra001782_1_272	Bra002139
Bra001556_8273082_163	Bra001859		Bra001785_1_489	Bra002159
Bra001559_8282878_400	Bra001862		Bra001785_9660767_3	Bra002165
Bra001560_1_494	Bra001865		Bra001786_1_1026	Bra002184
Bra001562_1_661	Bra001869		Bra001787_1_735	Bra002189
Bra001563_646_190	Bra001870		Bra001788_9699506_170	Bra002206
Bra001589_571_84	Bra001871		Bra001801_9792915_37	Bra002209
Bra001592_8471691_69	Bra001874		Bra001809_9823181_496	Bra002214
Bra001597_8511103_206	Bra001875		Bra001840_10025430_2	Bra002216
Bra001599_1_1195	Bra001878		Bra001840_320_110	Bra002217
Bra001599_1_630	Bra001882		Bra001843_1_502	Bra002221
Bra001603_8557698_530	Bra001888		Bra001851_10100600_171	Bra002224
Bra001606_8593377_112	Bra001890		Bra001852_10105269_778	Bra002245
Bra001607_8597571_364	Bra001891		Bra001865_10278100_154	Bra002247
Bra001617_369_529	Bra001892		Bra001869_10304542_70	Bra002253
Bra001617_8666629_27	Bra001897		Bra001870_1_358	Bra002260
Bra001626_8743377_447	Bra001900		Bra001870_10306708_95	Bra002275
Bra001628_8746636_778	Bra001922		Bra001870_10308009_856	Bra002306
Bra001641_8872587_467	Bra001923		Bra001873_1_148	Bra002308
Bra001649_1_60	Bra001927		Bra001874_10334624_222	Bra002314
Bra001659_1_649	Bra001929		Bra001875_10336995_239	Bra002322
Bra001660_545_17	Bra001930		Bra001878_10343211_270	Bra002330
Bra001665_1_283	Bra001932		Bra001890_10379123_9	Bra002332
Bra001666_8990428_746	Bra001938		Bra001891_10397496_205	Bra002346
Bra001672_9016639_168	Bra001948		Bra001892_10400673_191	Bra002353
Bra001682_9073148_772	Bra001952		Bra001897_10443051_1	Bra002357
Bra001686_9088828_358	Bra001953		Bra001900_10471937_85	Bra002365
Bra001697_1_587	Bra001958		Bra001900_10473848_35	Bra002369
Bra001701_9164916_371	Bra001965		Bra001906_1_200	Bra002381
Bra001708_9203529_4	Bra001980		Bra001923_10595626_1481	Bra002382
Bra001711_9233294_295	Bra001990		Bra001923_10595626_1488	Bra002383
Bra001736_9401627_42	Bra002014		Bra001929_10638463_93	Bra002396
Bra001756_1_194	Bra002018		Bra001933_10667170_319	Bra002403
Bra001756_1_33	Bra002020		Bra001952_1_703	Bra002410
Bra001757_1_480	Bra002031		Bra001958_66981_62	Bra002413
Bra001757_9488003_73	Bra002033		Bra001973_199524_156	Bra002414
Bra001763_1_637	Bra002035		Bra001975_246564_399	Bra002417
Bra001763_9539527_82	Bra002046		Bra001980_1_1513	Bra002422
Bra001771_9584394_18	Bra002053		Bra001980_1_615	Bra002428
Bra001780_9635355_250	Bra002054		Bra001995_1_9	Bra002450
Bra001782_1_272	Bra002064		Bra001996_412002_234	Bra002454
Bra001785_1_489	Bra002073		Bra001997_1_367	Bra002458
Bra001785_9660767_3	Bra002080		Bra002001_450536_177	Bra002459
Bra001786_1_1026	Bra002089		Bra002002_1_737	Bra002473
Bra001787_1_735	Bra002091		Bra002014_1_595	Bra002481
Bra001787_812_16	Bra002095		Bra002018_642899_288	Bra002485
Bra001788_9699506_170	Bra002112		Bra002031_742975_120	Bra002517
Bra001836_10004123_112	Bra002113		Bra002046_850854_47	Bra002523
Bra001840_10025430_2	Bra002114		Bra002053_1_792	Bra002525
Bra001840_320_110	Bra002115		Bra002080_1162202_123	Bra002526
Bra001842_1_35	Bra002116		Bra002089_1223577_998	Bra002528
Bra001843_1_502	Bra002119		Bra002113_1414152_484	Bra002534
Bra001851_10100600_171	Bra002125		Bra002116_1438342_428	Bra002556
Bra001852_10105269_778	Bra002132		Bra002119_1451592_151	Bra002562
Bra001859_181	Bra002152		Bra002125_1459506_382	Bra002567
Bra001862_10270510_113	Bra002155		Bra002131_1470284_474	Bra002572
Bra001865_10278100_154	Bra002156		Bra002132_1476947_201	Bra002577
Bra001869_10304542_70	Bra002159		Bra002139_1_797	Bra002598
Bra001870_1_358	Bra002165		Bra002159_1608041_719	Bra002599
Bra001870_10306708_95	Bra002189		Bra002165_1641754_163	Bra002610
Bra001870_10308009_856	Bra002190		Bra002184_1761109_523	Bra002629
Bra001871_1_348	Bra002192		Bra002189_1_695	Bra002634
Bra001874_10334624_222	Bra002199		Bra002189_1804493_74	Bra002639
Bra001875_10336995_239	Bra002206		Bra002206_761	Bra002640
Bra001878_10343211_270	Bra002209		Bra002209_1916370_617	Bra002645
Bra001882_10349270_37	Bra002214		Bra002214_1954599_490	Bra002646
Bra001888_1_24	Bra002216		Bra002214_1954599_963	Bra002648
Bra001890_10379123_9	Bra002217		Bra002216_1_73	Bra002657
Bra001891_10397496_205	Bra002221		Bra002216_1971010_42	Bra002658
Bra001892_10400673_191	Bra002223		Bra002217_1968484_73	Bra002666
Bra001897_10442254_574	Bra002224		Bra002221_1989572_310	Bra002680
Bra001897_10443051_1	Bra002237		Bra002224_2010509_984	Bra002682
Bra001900_10471937_85	Bra002253		Bra002224_2010509_991	Bra002686
Bra001900_10473848_35	Bra002260		Bra002245_1_577	Bra002695
Bra001922_10581826_429	Bra002263		Bra002247_1_922	Bra002696
Bra001923_10595626_1481	Bra002268		Bra002247_2115517_89	Bra002702
Bra001923_10595626_1488	Bra002281		Bra002253_2149692_98	Bra002705
Bra001927_1_350	Bra002299		Bra002260_1_373	Bra002711
Bra001927_10616168_40	Bra002300		Bra002260_319_55	Bra002718
Bra001929_10638463_93	Bra002305		Bra002275_2245602_150	Bra002719
Bra001930_10658728_209	Bra002306		Bra002306_2407870_71	Bra002720
Bra001932_10665934_0	Bra002308		Bra002308_2412985_403	Bra002722
Bra001938_68	Bra002314		Bra002314_2433852_1065	Bra002731
Bra001948_10748053_137	Bra002319		Bra002322_2481822_177	Bra002733
Bra001952_1_703	Bra002322		Bra002330_2525145_154	Bra002739
Bra001953_2123_19	Bra002330		Bra002332_2534228_237	Bra002745
Bra001958_66981_62	Bra002332		Bra002346_2627140_168	Bra002747
Bra001965_1_155	Bra002333		Bra002353_2670282_238	Bra002762
Bra001980_1_1513	Bra002338		Bra002357_2698254_653	Bra002766
Bra001980_1_615	Bra002341		Bra002365_2766864_158	Bra002769
Bra001990_389_0	Bra002344		Bra002369_1_615	Bra002778
Bra002014_1_595	Bra002346		Bra002369_2783093_90	Bra002786
Bra002018_642899_288	Bra002347		Bra002381_2855947_149	Bra002788
Bra002020_657652_674	Bra002353		Bra002382_719_474	Bra002791
Bra002031_742975_120	Bra002355		Bra002383_1_569	Bra002804
Bra002033_242	Bra002357		Bra002383_2874517_220	Bra002805
Bra002035_789785_171	Bra002366		Bra002396_2953343_100	Bra002808
Bra002046_850854_47	Bra002369		Bra002403_1_383	Bra002809
Bra002053_1_792	Bra002371		Bra002410_1_551	Bra002817
Bra002054_9_187	Bra002396		Bra002413_1_233	Bra002818
Bra002064_464	Bra002402		Bra002414_1_600	Bra002821
Bra002073_1099732_142	Bra002403		Bra002414_3058850_0	Bra002835
Bra002080_1162202_123	Bra002407		Bra002414_3062023_478	Bra002842
Bra002089_1223577_998	Bra002410		Bra002417_3080740_312	Bra002855
Bra002091_1_212	Bra002413		Bra002422_1_235	Bra002860
Bra002095_1268089_50	Bra002414		Bra002428_1_784	Bra002865
Bra002112_1407701_654	Bra002422		Bra002450_11_541	Bra002876
Bra002113_1414152_484	Bra002425		Bra002454_1_211	Bra002878
Bra002114_1417226_168	Bra002428		Bra002458_3359848_196	Bra002904
Bra002115_1431150_429	Bra002446		Bra002459_3382358_152	Bra002907
Bra002116_1438342_428	Bra002450		Bra002473_3477346_82	Bra002914
Bra002119_1451592_151	Bra002458		Bra002481_137_1632	Bra002919
Bra002125_1459506_382	Bra002468		Bra002485_3527859_44	Bra002920
Bra002132_1476947_201	Bra002473		Bra002517_1_1046	Bra002921
Bra002152_1574409_477	Bra002479		Bra002523_1_385	Bra002922
Bra002155_228	Bra002485		Bra002525_3741357_199	Bra002929
Bra002156_1597172_577	Bra002487		Bra002526_3746079_227	Bra002930
Bra002159_1608041_719	Bra002507		Bra002526_3746465_62	Bra002937
Bra002165_1641754_163	Bra002515		Bra002528_3752131_605	Bra002940
Bra002189_1_695	Bra002517		Bra002534_1_101	Bra002946
Bra002189_1804493_74	Bra002518		Bra002556_3910227_5	Bra002953
Bra002190_1_38	Bra002522		Bra002562_3933145_270	Bra002966
Bra002192_1820674_401	Bra002525		Bra002567_1_517	Bra002970
Bra002199_1352_797	Bra002526		Bra002572_3986299_361	Bra002975
Bra002206_761	Bra002527		Bra002577_1_215	Bra002978
Bra002209_1916370_617	Bra002528		Bra002598_4153216_172	Bra002980
Bra002214_1954599_490	Bra002531		Bra002599_1_1064	Bra002982
Bra002214_1954599_963	Bra002532		Bra002599_1_1405	Bra002990
Bra002216_1_73	Bra002541		Bra002610_4233801_214	Bra002997
Bra002216_1971010_42	Bra002554		Bra002629_4311602_193	Bra002999
Bra002217_1968484_73	Bra002556		Bra002634_4331252_375	Bra003007
Bra002221_1987198_80	Bra002558		Bra002639_1_639	Bra003009
Bra002221_1989572_310	Bra002562		Bra002640_4367834_151	Bra003012
Bra002223_1_568	Bra002567		Bra002645_1_3	Bra003015
Bra002224_2010509_984	Bra002572		Bra002645_4390419_146	Bra003027
Bra002224_2010509_991	Bra002577		Bra002646_1_1308	Bra003047
Bra002237_1_112	Bra002585		Bra002648_1502	Bra003053
Bra002237_2063241_174	Bra002588		Bra002657_4433872_1036	Bra003063
Bra002253_2149692_98	Bra002593		Bra002658_4434914_398	Bra003095
Bra002260_1_373	Bra002594		Bra002666_1_373	Bra003102
Bra002260_319_55	Bra002598		Bra002680_4519923_464	Bra003123
Bra002263_2193492_643	Bra002639		Bra002682_1_184	Bra003126
Bra002268_2217491_393	Bra002640		Bra002686_4559854_429	Bra003129
Bra002281_2282263_36	Bra002645		Bra002695_4599787_17	Bra003132
Bra002299_2376297_34	Bra002648		Bra002696_4603494_303	Bra003136
Bra002300_2377528_256	Bra002649		Bra002702_1_27	Bra003142
Bra002305_2404839_243	Bra002657		Bra002705_4680093_492	Bra003145
Bra002306_2407870_71	Bra002658		Bra002711_FULL_353	Bra003162
Bra002308_2412985_403	Bra002665		Bra002718_4778080_10	Bra003166
Bra002314_2433852_1065	Bra002666		Bra002719_1_234	Bra003169
Bra002319_2468989_489	Bra002670		Bra002720_4784732_123	Bra003178
Bra002322_2481822_177	Bra002676		Bra002722_4798651_57	Bra003185
Bra002330_2525145_154	Bra002680		Bra002731_4826859_229	Bra003194
Bra002332_2534228_237	Bra002682		Bra002733_418_190	Bra003195
Bra002333_2545378_93	Bra002683		Bra002733_4846857_89	Bra003198
Bra002338_1_74	Bra002686		Bra002739_4879850_494	Bra003200
Bra002338_2572812_134	Bra002692		Bra002739_4879850_502	Bra003209
Bra002341_2593350_67	Bra002695		Bra002745_1_578	Bra003217
Bra002344_1_1123	Bra002696		Bra002747_4906324_604	Bra003221
Bra002346_2627140_168	Bra002700		Bra002762_1183_385	Bra003222
Bra002347_2645535_344	Bra002702		Bra002766_5070340_32	Bra003226
Bra002353_2670282_238	Bra002703		Bra002769_5082055_194	Bra003232
Bra002355_2681207_30	Bra002705		Bra002778_1_401	Bra003234
Bra002357_2698254_653	Bra002718		Bra002786_1_294	Bra003242
Bra002366_2771945_364	Bra002719		Bra002786_5217477_1043	Bra003245
Bra002369_1_615	Bra002720		Bra002788_5231256_662	Bra003248
Bra002369_2783093_90	Bra002722		Bra002791_480_909	Bra003257
Bra002371_2802873_66	Bra002725		Bra002804_5316514_228	Bra003263
Bra002396_2953343_100	Bra002731		Bra002805_184_1093	Bra003273
Bra002402_49	Bra002732		Bra002805_5316945_280	Bra003279
Bra002403_1_383	Bra002733		Bra002808_5354388_389	Bra003301
Bra002407_1_449	Bra002739		Bra002809_5357138_400	Bra003325
Bra002410_1_551	Bra002745		Bra002817_5409899_74	Bra003337
Bra002413_1_233	Bra002747		Bra002818_1_304	Bra003338
Bra002414_1_600	Bra002755		Bra002818_5422171_243	Bra003343
Bra002422_1_235	Bra002761		Bra002818_5422628_26	Bra003345
Bra002425_16_142	Bra002762		Bra002818_653_295	Bra003349
Bra002428_1_784	Bra002766		Bra002821_1_408	Bra003357
Bra002446_3253498_23	Bra002779		Bra002835_1_164	Bra003362
Bra002450_11_541	Bra002804		Bra002842_5601638_191	Bra003364
Bra002458_3359848_196	Bra002805		Bra002855_1_173	Bra003371
Bra002468_474_791	Bra002808		Bra002860_1_347	Bra003376
Bra002473_3477346_82	Bra002809		Bra002865_1_238	Bra003382
Bra002479_3498131_216	Bra002817		Bra002865_539_17	Bra003389
Bra002485_3527859_44	Bra002818		Bra002876_5782853_373	Bra003394
Bra002487_3539431_0	Bra002835		Bra002878_1_467	Bra003397
Bra002507_3631910_90	Bra002842		Bra002878_5791552_599	Bra003402
Bra002515_136_937	Bra002850		Bra002878_5792246_74	Bra003412
Bra002517_1_1046	Bra002860		Bra002904_5938035_18	Bra003418
Bra002518_3722591_67	Bra002865		Bra002904_934_414	Bra003431
Bra002522_3733729_180	Bra002876		Bra002907_5955249_419	Bra003432
Bra002525_3741357_199	Bra002878		Bra002914_6021506_90	Bra003433
Bra002526_3746079_227	Bra002884		Bra002919_6054545_101	Bra003439
Bra002526_3746465_62	Bra002907		Bra002920_1_103	Bra003443
Bra002527_3748538_130	Bra002913		Bra002921_1_130	Bra003451
Bra002528_3752131_605	Bra002914		Bra002922_1_236	Bra003458
Bra002531_1_364	Bra002919		Bra002922_6068725_283	Bra003476
Bra002531_3765240_60	Bra002920		Bra002929_6120278_84	Bra003484
Bra002532_FULL_119	Bra002921		Bra002930_1_517	Bra003485
Bra002541_1_1024	Bra002922		Bra002930_6124408_187	Bra003486
Bra002554_1_126	Bra002924		Bra002937_1_158	Bra003488
Bra002556_3910227_5	Bra002929		Bra002937_6170919_210	Bra003524
Bra002558_3917148_418	Bra002937		Bra002940_6198282_283	Bra003526
Bra002562_3933145_270	Bra002940		Bra002946_6229881_321	Bra003527
Bra002567_1_517	Bra002946		Bra002953_6253743_313	Bra003535
Bra002572_3986299_361	Bra002950		Bra002966_1_269	Bra003541
Bra002577_1_215	Bra002953		Bra002970_6434623_179	Bra003547
Bra002585_4066963_15	Bra002957		Bra002975_6467105_26	Bra003557
Bra002588_4076281_108	Bra002963		Bra002978_758_375	Bra003559
Bra002593_1_1289	Bra002966		Bra002980_6485130_65	Bra003560
Bra002593_1_1296	Bra002975		Bra002982_1_468	Bra003561
Bra002594_460_622	Bra002978		Bra002990_6557574_829	Bra003562
Bra002598_4153216_172	Bra002980		Bra002997_1_237	Bra003564
Bra002639_1_639	Bra002982		Bra002999_1_391	Bra003567
Bra002640_4367834_151	Bra002990		Bra003007_1_104	Bra003573
Bra002645_4390419_146	Bra002992		Bra003007_6685234_383	Bra003580
Bra002648_1502	Bra002997		Bra003009_6704371_425	Bra003583
Bra002649_4405300_94	Bra002999		Bra003012_6735046_408	Bra003585
Bra002657_4433872_1036	Bra003007		Bra003015_6767406_48	Bra003594
Bra002658_4434914_398	Bra003009		Bra003027_6873324_7	Bra003597
Bra002665_4462451_207	Bra003012		Bra003047_421_706	Bra003606
Bra002666_1_373	Bra003018		Bra003053_7142902_19	Bra003608
Bra002670_4482977_243	Bra003025		Bra003053_7143210_3	Bra003616
Bra002676_1_856	Bra003028		Bra003063_1_226	Bra003617
Bra002680_4519923_464	Bra003038		Bra003095_7545075_184	Bra003618
Bra002682_1_184	Bra003041		Bra003102_7640593_91	Bra003619
Bra002683_1_168	Bra003042		Bra003123_1_932	Bra003623
Bra002683_4539025_385	Bra003053		Bra003126_23245_1809	Bra003624
Bra002686_4559854_429	Bra003054		Bra003126_23245_1816	Bra003639
Bra002692_4576094_64	Bra003063		Bra003129_1_817	Bra003640
Bra002695_4599787_17	Bra003082		Bra003132_61331_1	Bra003645
Bra002696_4603494_303	Bra003084		Bra003136_1_221	Bra003646
Bra002700_4632966_59	Bra003086		Bra003142_1_224	Bra003655
Bra002702_1_27	Bra003102		Bra003145_117418_885	Bra003661
Bra002703_4650947_434	Bra003103		Bra003162_183136_10	Bra003670
Bra002705_4680093_492	Bra003111		Bra003166_204619_417	Bra003678
Bra002718_4778080_10	Bra003123		Bra003169_220314_559	Bra003682
Bra002719_1_234	Bra003126		Bra003178_260058_242	Bra003690
Bra002720_4784732_123	Bra003128		Bra003185_282984_420	Bra003693
Bra002722_4798651_57	Bra003129		Bra003194_340631_391	Bra003703
Bra002725_4806947_38	Bra003131		Bra003195_355627_823	Bra003717
Bra002731_4826859_229	Bra003134		Bra003198_369856_180	Bra003720
Bra002732_4831255_538	Bra003136		Bra003200_377891_206	Bra003724
Bra002733_418_190	Bra003139		Bra003209_1_292	Bra003732
Bra002733_4846857_89	Bra003145		Bra003217_491705_1112	Bra003733
Bra002739_4879850_502	Bra003169		Bra003221_541048_83	Bra003740
Bra002745_1_578	Bra003170		Bra003222_1_359	Bra003741
Bra002747_4906324_604	Bra003178		Bra003226_1_241	Bra003743
Bra002747_4908119_215	Bra003183		Bra003232_1_53	Bra003751
Bra002755_4958580_736	Bra003185		Bra003234_1_257	Bra003753
Bra002761_5024359_99	Bra003186		Bra003234_609310_173	Bra003762
Bra002762_1183_385	Bra003194		Bra003242_661950_1	Bra003775
Bra002766_1_126	Bra003195		Bra003245_764_47	Bra003779
Bra002766_5070340_32	Bra003198		Bra003248_710690_122	Bra003786
Bra002779_5165756_206	Bra003200		Bra003257_769596_199	Bra003787
Bra002804_5316514_228	Bra003202		Bra003263_1_52	Bra003789
Bra002805_5316945_280	Bra003204		Bra003263_807471_453	Bra003792
Bra002808_5354388_389	Bra003209		Bra003273_1_489	Bra003800
Bra002809_5357138_400	Bra003212		Bra003279_1_122	Bra003802
Bra002817_5409899_74	Bra003215		Bra003301_1035331_62	Bra003805
Bra002818_5422171_243	Bra003217		Bra003325_1161201_73	Bra003806
Bra002818_5422628_26	Bra003221		Bra003337_1229545_2	Bra003807
Bra002835_1_164	Bra003222		Bra003338_1236879_43	Bra003814
Bra002842_5601638_191	Bra003223		Bra003343_1258614_175	Bra003817
Bra002850_5628668_18	Bra003226		Bra003345_1_432	Bra003822
Bra002860_1_347	Bra003232		Bra003349_1_1129	Bra003823
Bra002865_1_238	Bra003234		Bra003357_1339281_295	Bra003824
Bra002865_539_17	Bra003235		Bra003362_1375201_50	Bra003833
Bra002876_5782853_373	Bra003239		Bra003364_1397359_279	Bra003835
Bra002878_1_467	Bra003242		Bra003371_1443695_251	Bra003838
Bra002878_5791552_599	Bra003245		Bra003376_1459637_682	Bra003840
Bra002878_5792246_74	Bra003248		Bra003382_1584_412	Bra003842
Bra002884_5825965_103	Bra003250		Bra003389_1516592_73	Bra003843
Bra002907_5955249_419	Bra003251		Bra003394_1545408_2	Bra003850
Bra002913_1_48	Bra003257		Bra003397_1_842	Bra003851
Bra002914_6021506_90	Bra003263		Bra003402_1581410_173	Bra003858
Bra002919_6054545_101	Bra003272		Bra003412_1_374	Bra003859
Bra002920_1_103	Bra003273		Bra003418_1659409_396	Bra003860
Bra002921_1_130	Bra003279		Bra003431_1709589_9	Bra003864
Bra002922_6068725_283	Bra003285		Bra003432_1710637_1232	Bra003868
Bra002924_1_146	Bra003298		Bra003433_1714252_281	Bra003872
Bra002929_6120278_84	Bra003325		Bra003439_1734362_354	Bra003873
Bra002937_1_158	Bra003326		Bra003443_1_789	Bra003892
Bra002937_6170919_210	Bra003332		Bra003451_1_104	Bra003900
Bra002937_6173018_276	Bra003337		Bra003458_1849169_793	Bra003908
Bra002940_6198282_283	Bra003338		Bra003476_1931592_496	Bra003909
Bra002946_6229881_321	Bra003340		Bra003476_1931592_506	Bra003919
Bra002950_1_367	Bra003343		Bra003484_1_437	Bra003931
Bra002953_6253743_313	Bra003345		Bra003485_1988233_169	Bra003938
Bra002957_1_970	Bra003349		Bra003486_1992096_131	Bra003946
Bra002963_6384260_354	Bra003357		Bra003488_2002015_1336	Bra003947
Bra002966_1_269	Bra003361		Bra003488_2002015_827	Bra003956
Bra002975_6467105_26	Bra003362		Bra003524_164_151	Bra003975
Bra002978_758_375	Bra003389		Bra003526_2171485_770	Bra003981
Bra002980_6485130_65	Bra003394		Bra003527_2186302_507	Bra003994
Bra002982_1_468	Bra003397		Bra003535_2226319_176	Bra003998
Bra002990_6557574_829	Bra003402		Bra003541_1_295	Bra004001
Bra002992_6572290_349	Bra003406		Bra003547_2282593_221	Bra004003
Bra002997_1_237	Bra003412		Bra003557_2320628_698	Bra004012
Bra002999_1_391	Bra003418		Bra003559_213_1860	Bra004024
Bra003007_1_104	Bra003427		Bra003560_1_227	Bra004032
Bra003007_6685234_383	Bra003429		Bra003560_2340896_321	Bra004034
Bra003009_6704371_425	Bra003431		Bra003560_2343341_22	Bra004043
Bra003012_6735046_408	Bra003432		Bra003560_767_186	Bra004057
Bra003018_6780570_90	Bra003433		Bra003561_1_445	Bra004060
Bra003025_6843779_41	Bra003439		Bra003562_1_280	Bra004061
Bra003028_6880876_250	Bra003451		Bra003564_2359664_203	Bra004062
Bra003038_FULL_95	Bra003463		Bra003567_2375978_298	Bra004063
Bra003041_6981679_81	Bra003476		Bra003573_2404194_385	Bra004077
Bra003042_7000709_450	Bra003483		Bra003580_1_471	Bra004082
Bra003053_7142902_19	Bra003484		Bra003580_2447762_50	Bra004104
Bra003053_7143210_3	Bra003485		Bra003583_2470921_224	Bra004105
Bra003054_7157777_19	Bra003488		Bra003585_1_733	Bra004113
Bra003063_1_226	Bra003500		Bra003585_2479132_25	Bra004134
Bra003082_7450475_133	Bra003502		Bra003594_2516437_12	Bra004137
Bra003084_7481301_177	Bra003512		Bra003597_1_936	Bra004140
Bra003086_1_931	Bra003518		Bra003597_2528428_130	Bra004141
Bra003086_7501122_91	Bra003526		Bra003606_2583227_106	Bra004147
Bra003102_7640593_91	Bra003527		Bra003608_1_250	Bra004168
Bra003103_1_737	Bra003547		Bra003616_2638959_100	Bra004189
Bra003111_1_428	Bra003557		Bra003617_1_170	Bra004213
Bra003123_1_932	Bra003560		Bra003618_2645127_110	Bra004214
Bra003126_23245_1809	Bra003561		Bra003619_1_332	Bra004227
Bra003126_23245_1816	Bra003562		Bra003623_2668020_295	Bra004232
Bra003128_511_79	Bra003564		Bra003624_2668020_218	Bra004250
Bra003129_1_817	Bra003565		Bra003639_1_675	Bra004251
Bra003131_58588_8	Bra003567		Bra003640_1_576	Bra004263
Bra003134_67231_26	Bra003570		Bra003645_2767625_115	Bra004265
Bra003136_1_221	Bra003571		Bra003645_2768322_276	Bra004268
Bra003139_96979_377	Bra003573		Bra003645_2768603_133	Bra004294
Bra003145_117418_885	Bra003580		Bra003646_2771045_398	Bra004305
Bra003169_220314_559	Bra003583		Bra003655_2819046_343	Bra004310
Bra003170_222315_60	Bra003585		Bra003661_2866739_56	Bra004314
Bra003178_260058_242	Bra003591		Bra003670_2918141_1355	Bra004315
Bra003183_276650_207	Bra003592		Bra003670_2918859_637	Bra004317
Bra003185_282984_420	Bra003594		Bra003678_2975118_84	Bra004319
Bra003186_283619_107	Bra003597		Bra003682_1_877	Bra004321
Bra003194_340631_391	Bra003601		Bra003690_1_402	Bra004323
Bra003195_355627_823	Bra003616		Bra003690_3041026_205	Bra004336
Bra003198_369856_180	Bra003624		Bra003693_3064006_318	Bra004343
Bra003200_377891_206	Bra003628		Bra003703_1_561	Bra004360
Bra003202_1_191	Bra003634		Bra003717_3222073_737	Bra004365
Bra003204_1_33	Bra003639		Bra003720_3246366_219	Bra004379
Bra003209_1_292	Bra003643		Bra003724_540_697	Bra004382
Bra003212_457569_560	Bra003645		Bra003732_3291914_23	Bra004391
Bra003215_487386_36	Bra003646		Bra003732_3292393_328	Bra004392
Bra003217_491705_1112	Bra003655		Bra003733_3309841_225	Bra004393
Bra003221_541048_83	Bra003661		Bra003740_3348409_20	Bra004395
Bra003222_1_359	Bra003662		Bra003741_FULL_1015	Bra004416
Bra003223_553946_161	Bra003664		Bra003743_3360299_222	Bra004419
Bra003226_1_241	Bra003670		Bra003751_3432598_79	Bra004421
Bra003232_1_53	Bra003671		Bra003753_3443586_203	Bra004427
Bra003234_1_257	Bra003678		Bra003762_3506223_41	Bra004429
Bra003234_609310_173	Bra003682		Bra003775_3550870_367	Bra004430
Bra003235_612948_378	Bra003683		Bra003779_3573322_392	Bra004432
Bra003239_1_113	Bra003690		Bra003786_1_441	Bra004433
Bra003242_661950_1	Bra003693		Bra003787_3601106_1521	Bra004435
Bra003245_1_470	Bra003703		Bra003789_3611862_80	Bra004437
Bra003245_764_47	Bra003704		Bra003789_624_566	Bra004439
Bra003248_710690_122	Bra003706		Bra003792_3634296_303	Bra004443
Bra003250_734014_161	Bra003708		Bra003800_1_80	Bra004458
Bra003251_742698_488	Bra003717		Bra003802_3700500_88	Bra004461
Bra003257_769596_199	Bra003720		Bra003805_3707624_0	Bra004462
Bra003263_1_52	Bra003721		Bra003806_3710466_493	Bra004467
Bra003263_807471_453	Bra003724		Bra003807_278_282	Bra004468
Bra003272_861945_45	Bra003728		Bra003807_3711783_570	Bra004472
Bra003273_1_489	Bra003732		Bra003814_1_168	Bra004474
Bra003279_1_122	Bra003733		Bra003814_245_90	Bra004482
Bra003285_328	Bra003735		Bra003814_3736107_229	Bra004486
Bra003298_1017499_639	Bra003736		Bra003817_1_813	Bra004493
Bra003325_1161201_73	Bra003741		Bra003822_1_702	Bra004505
Bra003326_1164099_206	Bra003743		Bra003823_3770542_148	Bra004514
Bra003332_1185929_32	Bra003745		Bra003824_3773018_1324	Bra004530
Bra003337_1229545_2	Bra003751		Bra003824_3773018_1390	Bra004537
Bra003338_1236879_43	Bra003753		Bra003833_3818372_363	Bra004546
Bra003340_1241078_140	Bra003762		Bra003835_1_85	Bra004553
Bra003343_1258614_175	Bra003776		Bra003838_1_102	Bra004554
Bra003345_1_432	Bra003779		Bra003840_1_474	Bra004556
Bra003349_1_1129	Bra003787		Bra003842_3865366_685	Bra004567
Bra003357_1339281_295	Bra003789		Bra003843_3868970_406	Bra004568
Bra003361_1_1212	Bra003792		Bra003850_3908714_71	Bra004571
Bra003361_1371446_388	Bra003800		Bra003851_3912540_296	Bra004584
Bra003362_1375201_50	Bra003802		Bra003858_3950128_207	Bra004590
Bra003389_1516592_73	Bra003806		Bra003859_3958100_301	Bra004592
Bra003394_1545408_2	Bra003807		Bra003860_3960115_31	Bra004603
Bra003397_1_842	Bra003814		Bra003864_1_492	Bra004611
Bra003402_1581410_173	Bra003817		Bra003864_3987224_343	Bra004612
Bra003406_1607287_293	Bra003823		Bra003868_4008710_972	Bra004614
Bra003412_1_374	Bra003824		Bra003868_4008710_979	Bra004620
Bra003418_1659409_396	Bra003833		Bra003872_4036742_249	Bra004621
Bra003427_1699411_31	Bra003838		Bra003873_278_618	Bra004627
Bra003429_1704419_255	Bra003840		Bra003892_4146162_94	Bra004628
Bra003431_1709589_9	Bra003842		Bra003900_4180177_171	Bra004647
Bra003432_1710637_1232	Bra003843		Bra003908_4243295_375	Bra004660
Bra003432_1710637_589	Bra003847		Bra003909_4246563_370	Bra004672
Bra003433_1714252_281	Bra003848		Bra003919_4312468_235	Bra004673
Bra003439_1734362_354	Bra003850		Bra003931_1_580	Bra004676
Bra003451_1_104	Bra003851		Bra003938_4402866_55	Bra004678
Bra003463_1871968_227	Bra003852		Bra003946_4466106_458	Bra004686
Bra003476_1931592_496	Bra003858		Bra003947_1_247	Bra004687
Bra003476_1931592_506	Bra003859		Bra003956_1_48	Bra004689
Bra003483_1973154_371	Bra003860		Bra003956_4500620_106	Bra004694
Bra003484_1_437	Bra003864		Bra003975_4617180_424	Bra004715
Bra003485_1988233_169	Bra003867		Bra003981_4665238_451	Bra004716
Bra003488_2002015_1336	Bra003868		Bra003994_4718952_496	Bra004720
Bra003488_2002015_827	Bra003871		Bra003998_1_413	Bra004729
Bra003500_2040516_76	Bra003873		Bra004001_4773290_465	Bra004736
Bra003502_2049321_528	Bra003881		Bra004003_4789977_76	Bra004739
Bra003512_2081281_141	Bra003891		Bra004012_1_54	Bra004740
Bra003518_1_921	Bra003892		Bra004012_4841718_169	Bra004749
Bra003518_2114707_647	Bra003898		Bra004024_4923048_293	Bra004752
Bra003526_2171485_770	Bra003900		Bra004032_441_59	Bra004756
Bra003527_2186302_507	Bra003909		Bra004034_4982488_285	Bra004757
Bra003547_2282593_221	Bra003911		Bra004043_192	Bra004761
Bra003557_2320628_698	Bra003919		Bra004057_5125570_809	Bra004765
Bra003560_2343341_22	Bra003931		Bra004060_5162160_164	Bra004767
Bra003560_767_186	Bra003938		Bra004061_5164423_32	Bra004768
Bra003561_1_445	Bra003946		Bra004062_5165691_99	Bra004769
Bra003562_1_280	Bra003948		Bra004063_5168886_0	Bra004772
Bra003564_1_282	Bra003953		Bra004077_1_112	Bra004773
Bra003565_2360230_331	Bra003956		Bra004082_5277709_356	Bra004778
Bra003567_2375978_298	Bra003975		Bra004104_5416373_70	Bra004787
Bra003570_2395104_1478	Bra003979		Bra004105_225_140	Bra004793
Bra003571_2398380_320	Bra003981		Bra004113_5457724_282	Bra004807
Bra003573_2404194_385	Bra003987		Bra004134_1_68	Bra004810
Bra003580_2447762_50	Bra003994		Bra004134_5576933_219	Bra004820
Bra003583_2470921_224	Bra003998		Bra004137_1_22	Bra004823
Bra003585_1_733	Bra004001		Bra004137_5595357_492	Bra004824
Bra003585_2479132_25	Bra004004		Bra004140_1_545	Bra004831
Bra003591_2511002_51	Bra004012		Bra004140_1_552	Bra004833
Bra003592_2511002_218	Bra004020		Bra004141_1_345	Bra004835
Bra003594_2516437_12	Bra004024		Bra004147_5621307_195	Bra004837
Bra003597_1_936	Bra004030		Bra004168_5726784_65	Bra004839
Bra003597_2528428_130	Bra004032		Bra004189_306_509	Bra004854
Bra003601_2555555_149	Bra004034		Bra004213_1_16	Bra004875
Bra003616_2638959_100	Bra004036		Bra004214_6017066_208	Bra004882
Bra003624_2668020_218	Bra004043		Bra004227_6095430_48	Bra004889
Bra003628_2679275_130	Bra004060		Bra004227_6097484_145	Bra004890
Bra003634_2716871_145	Bra004061		Bra004232_6114856_171	Bra004898
Bra003634_2717133_0	Bra004062		Bra004250_1_325	Bra004899
Bra003639_1_675	Bra004076		Bra004251_6192525_434	Bra004905
Bra003643_2754096_4	Bra004078		Bra004263_1_831	Bra004907
Bra003645_2767625_115	Bra004082		Bra004265_6263794_19	Bra004908
Bra003645_2768322_276	Bra004086		Bra004268_6269579_318	Bra004913
Bra003645_2768603_133	Bra004104		Bra004294_6368965_24	Bra004915
Bra003646_2771045_398	Bra004105		Bra004305_6420578_169	Bra004927
Bra003655_2819046_343	Bra004113		Bra004310_1_1083	Bra004930
Bra003661_2866739_56	Bra004117		Bra004310_1_1262	Bra004932
Bra003662_2871251_68	Bra004118		Bra004314_6478899_447	Bra004940
Bra003664_2883812_294	Bra004127		Bra004315_6487877_503	Bra004946
Bra003670_2918141_1355	Bra004134		Bra004317_FULL_27	Bra004949
Bra003670_2918859_637	Bra004137		Bra004319_6504432_809	Bra004950
Bra003671_2929155_216	Bra004140		Bra004321_1_396	Bra004955
Bra003678_2975118_84	Bra004141		Bra004323_1_212	Bra004959
Bra003682_1_877	Bra004145		Bra004336_1_891	Bra004963
Bra003683_2998757_115	Bra004147		Bra004343_1_604	Bra004967
Bra003690_1_402	Bra004160		Bra004360_6766063_208	Bra004981
Bra003690_3041026_205	Bra004168		Bra004365_6808528_206	Bra004989
Bra003693_1_278	Bra004170		Bra004379_1_355	Bra004991
Bra003693_3064006_318	Bra004172		Bra004382_6894390_66	Bra004994
Bra003703_1_561	Bra004188		Bra004391_6942436_41	Bra004998
Bra003704_1_742	Bra004189		Bra004392_6959497_88	Bra005002
Bra003706_1_87	Bra004213		Bra004392_6960535_0	Bra005003
Bra003708_3172149_425	Bra004220		Bra004393_6963224_5	Bra005004
Bra003717_3222073_737	Bra004227		Bra004395_6973761_82	Bra005012
Bra003720_3246366_219	Bra004232		Bra004416_1_1162	Bra005014
Bra003721_3254957_82	Bra004256		Bra004419_45670_130	Bra005019
Bra003724_540_697	Bra004263		Bra004421_62013_599	Bra005025
Bra003728_3281431_563	Bra004265		Bra004427_76704_579	Bra005060
Bra003732_3292393_328	Bra004268		Bra004429_87850_13	Bra005062
Bra003733_3309841_225	Bra004294		Bra004430_89261_132	Bra005068
Bra003735_3313579_213	Bra004299		Bra004432_95464_242	Bra005076
Bra003736_1_3	Bra004305		Bra004433_102079_37	Bra005077
Bra003741_FULL_1015	Bra004307		Bra004435_105841_30	Bra005096
Bra003743_3360299_222	Bra004309		Bra004435_106704_200	Bra005099
Bra003745_3368650_224	Bra004310		Bra004437_109515_270	Bra005105
Bra003745_3369370_62	Bra004313		Bra004439_117946_587	Bra005113
Bra003751_3432598_79	Bra004315		Bra004443_147411_55	Bra005118
Bra003753_3443586_203	Bra004317		Bra004458_1_284	Bra005119
Bra003762_3506223_41	Bra004318		Bra004458_247947_690	Bra005128
Bra003776_3555311_315	Bra004319		Bra004461_257179_192	Bra005129
Bra003779_3573322_392	Bra004343		Bra004462_257833_843	Bra005131
Bra003787_3601106_1521	Bra004354		Bra004467_290656_111	Bra005137
Bra003789_3611862_80	Bra004360		Bra004468_1_212	Bra005141
Bra003789_624_566	Bra004365		Bra004472_FULL_91	Bra005152
Bra003792_3634296_303	Bra004377		Bra004474_319261_18	Bra005163
Bra003800_1_80	Bra004382		Bra004482_1_517	Bra005176
Bra003802_3700500_88	Bra004389		Bra004482_364301_393	Bra005187
Bra003806_3710466_493	Bra004391		Bra004482_364807_14	Bra005193
Bra003807_278_282	Bra004392		Bra004486_1_952	Bra005199
Bra003807_3711783_570	Bra004393		Bra004493_1_332	Bra005206
Bra003814_1_168	Bra004401		Bra004505_477694_193	Bra005212
Bra003814_245_90	Bra004402		Bra004514_545996_151	Bra005214
Bra003814_3736107_229	Bra004416		Bra004514_548405_354	Bra005215
Bra003817_1_813	Bra004421		Bra004530_1_294	Bra005217
Bra003823_3770542_148	Bra004426		Bra004537_687175_215	Bra005219
Bra003824_3773018_1324	Bra004429		Bra004546_743205_129	Bra005220
Bra003824_3773018_1390	Bra004430		Bra004553_1_552	Bra005221
Bra003833_3818372_363	Bra004432		Bra004553_783840_716	Bra005227
Bra003838_1_102	Bra004433		Bra004554_1_469	Bra005231
Bra003840_1_474	Bra004437		Bra004556_792745_454	Bra005236
Bra003842_3865366_685	Bra004438		Bra004567_11_302	Bra005246
Bra003843_3868970_406	Bra004439		Bra004568_830865_177	Bra005253
Bra003847_1_454	Bra004442		Bra004571_1_67	Bra005256
Bra003848_3895530_26	Bra004443		Bra004571_885_230	Bra005269
Bra003850_3908714_71	Bra004458		Bra004584_895331_6	Bra005271
Bra003851_3912540_296	Bra004461		Bra004590_929611_0	Bra005283
Bra003852_1_670	Bra004462		Bra004592_935657_108	Bra005285
Bra003858_3950128_207	Bra004463		Bra004603_995131_386	Bra005286
Bra003859_3958100_301	Bra004467		Bra004611_1_58	Bra005287
Bra003860_1_642	Bra004468		Bra004612_1053046_40	Bra005303
Bra003860_3960115_31	Bra004472		Bra004614_1_493	Bra005306
Bra003864_1_492	Bra004486		Bra004620_1100653_735	Bra005309
Bra003864_3987224_343	Bra004489		Bra004621_1105374_81	Bra005325
Bra003867_4007207_564	Bra004490		Bra004627_1_470	Bra005339
Bra003868_4008710_972	Bra004493		Bra004627_1126470_174	Bra005341
Bra003868_4008710_979	Bra004497		Bra004628_1131374_115	Bra005342
Bra003871_166_1084	Bra004503		Bra004647_1214029_684	Bra005345
Bra003871_555_743	Bra004505		Bra004660_1278038_794	Bra005346
Bra003873_278_618	Bra004514		Bra004672_1_429	Bra005350
Bra003881_4085031_239	Bra004516		Bra004673_1320980_327	Bra005353
Bra003891_4142039_206	Bra004517		Bra004673_1320980_651	Bra005356
Bra003892_4146162_94	Bra004530		Bra004676_1330426_202	Bra005374
Bra003898_4170079_380	Bra004537		Bra004678_1_95	Bra005375
Bra003900_4180177_171	Bra004553		Bra004686_8	Bra005399
Bra003909_4245350_292	Bra004556		Bra004687_1361920_651	Bra005405
Bra003909_4246563_370	Bra004568		Bra004689_1365588_163	Bra005406
Bra003911_4252898_299	Bra004571		Bra004694_551_504	Bra005407
Bra003919_4312468_235	Bra004583		Bra004715_1_538	Bra005414
Bra003931_1_580	Bra004584		Bra004715_151_388	Bra005420
Bra003938_4402866_55	Bra004592		Bra004716_1_480	Bra005425
Bra003946_4466106_458	Bra004600		Bra004720_1516704_96	Bra005433
Bra003948_1_203	Bra004603		Bra004729_1551653_600	Bra005439
Bra003948_4469926_127	Bra004605		Bra004736_1_706	Bra005455
Bra003953_4487415_1085	Bra004608		Bra004739_1_674	Bra005457
Bra003956_1_48	Bra004611		Bra004739_1587252_590	Bra005462
Bra003956_4500620_106	Bra004612		Bra004739_1588658_674	Bra005463
Bra003975_4617180_424	Bra004613		Bra004740_1597266_277	Bra005465
Bra003979_4628781_5	Bra004614		Bra004749_1654345_182	Bra005484
Bra003981_4665238_451	Bra004620		Bra004752_81_153	Bra005486
Bra003987_4687872_671	Bra004621		Bra004756_1678691_732	Bra005493
Bra003994_4718952_496	Bra004622		Bra004757_1684829_190	Bra005495
Bra003998_1_413	Bra004627		Bra004761_1200_204	Bra005501
Bra004001_4773290_465	Bra004628		Bra004765_1_248	Bra005536
Bra004004_4794926_197	Bra004636		Bra004767_1_171	Bra005546
Bra004012_1_54	Bra004642		Bra004768_1740386_195	Bra005557
Bra004012_4841718_169	Bra004647		Bra004769_1_179	Bra005564
Bra004020_4913218_460	Bra004658		Bra004772_1764395_400	Bra005572
Bra004024_4923048_293	Bra004660		Bra004773_1775716_389	Bra005580
Bra004030_1_642	Bra004672		Bra004778_1803855_877	Bra005585
Bra004032_441_59	Bra004675		Bra004787_1_787	Bra005599
Bra004034_4980515_54	Bra004676		Bra004793_1857694_44	Bra005601
Bra004034_4982488_285	Bra004686		Bra004807_1908080_1073	Bra005604
Bra004036_4997061_307	Bra004689		Bra004807_1908080_1135	Bra005607
Bra004043_192	Bra004696		Bra004810_1_421	Bra005610
Bra004060_5162160_164	Bra004715		Bra004820_625	Bra005612
Bra004061_5164423_32	Bra004716		Bra004823_1974016_145	Bra005614
Bra004062_5165691_99	Bra004729		Bra004824_1977885_280	Bra005620
Bra004076_1406	Bra004736		Bra004831_2005864_76	Bra005622
Bra004078_5251774_88	Bra004737		Bra004833_469_888	Bra005623
Bra004082_5277709_356	Bra004739		Bra004835_2029466_209	Bra005644
Bra004082_5281269_392	Bra004740		Bra004837_1800_292	Bra005661
Bra004086_5307630_218	Bra004749		Bra004837_2266_52	Bra005662
Bra004104_5416373_70	Bra004755		Bra004839_2082875_42	Bra005664
Bra004105_225_140	Bra004756		Bra004854_2142886_255	Bra005666
Bra004113_5457724_282	Bra004757		Bra004875_2249108_129	Bra005672
Bra004117_5482331_62	Bra004761		Bra004882_2286562_40	Bra005677
Bra004118_5487341_144	Bra004768		Bra004889_1_528	Bra005684
Bra004127_1_100	Bra004769		Bra004890_2323502_51	Bra005687
Bra004127_5529222_154	Bra004772		Bra004898_2369494_376	Bra005701
Bra004134_1_68	Bra004773		Bra004899_1_134	Bra005713
Bra004134_5576933_219	Bra004775		Bra004905_2409298_83	Bra005720
Bra004137_5595357_492	Bra004778		Bra004907_1_229	Bra005723
Bra004140_1_545	Bra004780		Bra004908_FULL_479	Bra005731
Bra004140_1_552	Bra004781		Bra004913_2459720_258	Bra005733
Bra004141_1_345	Bra004787		Bra004915_2469395_1408	Bra005735
Bra004145_5614873_15	Bra004789		Bra004915_2469395_642	Bra005739
Bra004147_5621307_195	Bra004793		Bra004927_1_26	Bra005743
Bra004160_1_779	Bra004795		Bra004927_2527964_97	Bra005751
Bra004168_5726784_65	Bra004807		Bra004930_2542157_42	Bra005762
Bra004170_5747490_186	Bra004810		Bra004932_1_163	Bra005765
Bra004172_5756394_92	Bra004823		Bra004940_2575851_263	Bra005775
Bra004188_1_444	Bra004824		Bra004946_1_1642	Bra005780
Bra004189_306_509	Bra004835		Bra004946_2594822_656	Bra005786
Bra004213_1_16	Bra004837		Bra004946_817_269	Bra005791
Bra004220_6058501_140	Bra004839		Bra004949_2609043_87	Bra005796
Bra004227_6095430_48	Bra004842		Bra004950_1_107	Bra005802
Bra004227_6097484_145	Bra004854		Bra004955_2646093_197	Bra005805
Bra004232_6114856_171	Bra004875		Bra004959_1_634	Bra005808
Bra004256_6225659_123	Bra004882		Bra004963_2667690_107	Bra005809
Bra004263_1_831	Bra004889		Bra004967_2688102_891	Bra005816
Bra004263_6253046_497	Bra004890		Bra004981_2794404_50	Bra005819
Bra004265_6263794_19	Bra004899		Bra004981_2794730_208	Bra005839
Bra004268_6269579_318	Bra004905		Bra004989_2840041_217	Bra005841
Bra004294_6368965_24	Bra004907		Bra004991_2849624_413	Bra005845
Bra004299_6383582_36	Bra004908		Bra004994_2866783_616	Bra005849
Bra004305_6420578_169	Bra004913		Bra004994_2866783_633	Bra005861
Bra004307_174_468	Bra004915		Bra004998_2894883_115	Bra005864
Bra004309_6437521_370	Bra004927		Bra005002_1_616	Bra005880
Bra004310_1_1083	Bra004940		Bra005003_1_403	Bra005881
Bra004310_1_1262	Bra004946		Bra005004_1_440	Bra005888
Bra004313_1_331	Bra004950		Bra005004_2916990_364	Bra005893
Bra004315_6487877_503	Bra004954		Bra005012_2981761_144	Bra005901
Bra004317_FULL_27	Bra004960		Bra005014_1_525	Bra005908
Bra004318_1_205	Bra004967		Bra005019_3000642_137	Bra005910
Bra004319_6504432_809	Bra004978		Bra005025_3040579_357	Bra005919
Bra004343_1_604	Bra004981		Bra005025_3041083_56	Bra005921
Bra004354_6725145_354	Bra004982		Bra005060_3229094_22	Bra005926
Bra004360_6766063_208	Bra004989		Bra005062_1_1080	Bra005927
Bra004365_6808528_206	Bra004991		Bra005068_3281837_258	Bra005930
Bra004377_6878510_161	Bra004994		Bra005076_3321105_491	Bra005937
Bra004382_6894390_66	Bra004995		Bra005077_3322876_1674	Bra005938
Bra004389_1_230	Bra004996		Bra005096_1_429	Bra005939
Bra004391_6942436_41	Bra005002		Bra005099_3412922_32	Bra005943
Bra004392_6959497_88	Bra005003		Bra005105_3443900_445	Bra005944
Bra004392_6960535_0	Bra005004		Bra005105_3444524_138	Bra005957
Bra004393_6963224_5	Bra005007		Bra005113_3486898_567	Bra005964
Bra004401_7016029_13	Bra005019		Bra005118_3516118_640	Bra005974
Bra004402_1_48	Bra005025		Bra005119_1_125	Bra005978
Bra004416_1_579	Bra005034		Bra005128_3579692_13	Bra005990
Bra004421_62013_599	Bra005035		Bra005129_3585275_67	Bra005996
Bra004426_149	Bra005038		Bra005131_1_416	Bra006000
Bra004429_87850_13	Bra005043		Bra005137_1_1165	Bra006001
Bra004430_89261_132	Bra005073		Bra005141_1_1594	Bra006017
Bra004432_95464_242	Bra005077		Bra005141_3685089_11	Bra006019
Bra004433_102079_37	Bra005084		Bra005152_1_59	Bra006025
Bra004437_109515_270	Bra005087		Bra005163_1_335	Bra006027
Bra004438_115973_116	Bra005096		Bra005176_3842786_93	Bra006031
Bra004439_117946_587	Bra005099		Bra005187_3895302_436	Bra006036
Bra004442_141634_243	Bra005104		Bra005193_3933055_249	Bra006042
Bra004443_1_74	Bra005105		Bra005199_3964180_704	Bra006050
Bra004443_147411_55	Bra005106		Bra005206_519_1094	Bra006051
Bra004458_1_284	Bra005112		Bra005212_471_255	Bra006062
Bra004458_247947_690	Bra005113		Bra005214_1_103	Bra006119
Bra004461_257179_192	Bra005117		Bra005215_4066888_198	Bra006123
Bra004462_257833_843	Bra005118		Bra005217_4074642_709	Bra006170
Bra004463_259394_293	Bra005119		Bra005219_4083445_1486	Bra006171
Bra004467_1_599	Bra005128		Bra005220_4085270_252	Bra006178
Bra004467_290656_111	Bra005129		Bra005221_4099939_1002	Bra006180
Bra004468_1_212	Bra005130		Bra005227_4129478_261	Bra006182
Bra004472_FULL_91	Bra005131		Bra005231_697_353	Bra006185
Bra004486_1_952	Bra005134		Bra005236_4202052_6	Bra006195
Bra004489_1_285	Bra005136		Bra005246_4255584_1474	Bra006202
Bra004490_1_328	Bra005137		Bra005246_4255584_1493	Bra006206
Bra004493_1_332	Bra005141		Bra005253_4312324_238	Bra006208
Bra004497_1_40	Bra005150		Bra005256_1_697	Bra006211
Bra004503_471020_248	Bra005152		Bra005256_4322448_167	Bra006212
Bra004505_477694_193	Bra005162		Bra005269_1077_372	Bra006214
Bra004514_545996_151	Bra005163		Bra005271_4469991_54	Bra006219
Bra004514_548405_354	Bra005168		Bra005283_1_427	Bra006224
Bra004516_577397_82	Bra005173		Bra005283_4538316_137	Bra006235
Bra004517_594037_485	Bra005174		Bra005285_4548586_361	Bra006239
Bra004530_1_294	Bra005176		Bra005286_309_122	Bra006255
Bra004537_687175_215	Bra005187		Bra005286_4557213_97	Bra006258
Bra004553_1_552	Bra005193		Bra005287_1_752	Bra006259
Bra004553_783840_716	Bra005194		Bra005303_4679028_571	Bra006260
Bra004556_792745_454	Bra005199		Bra005306_4691538_268	Bra006263
Bra004568_829423_75	Bra005212		Bra005309_4718711_1162	Bra006270
Bra004568_830865_177	Bra005215		Bra005309_4718711_1171	Bra006271
Bra004571_837186_131	Bra005216		Bra005325_4845408_148	Bra006272
Bra004571_885_230	Bra005219		Bra005339_4921858_117	Bra006273
Bra004583_166_283	Bra005220		Bra005339_4922432_145	Bra006280
Bra004584_895331_6	Bra005221		Bra005341_4933490_84	Bra006291
Bra004592_1_224	Bra005227		Bra005342_4935186_100	Bra006297
Bra004592_935657_108	Bra005229		Bra005345_1_540	Bra006305
Bra004600_488_875	Bra005231		Bra005346_1_251	Bra006322
Bra004603_995131_386	Bra005236		Bra005350_4973505_132	Bra006328
Bra004605_1005625_76	Bra005240		Bra005353_4979955_272	Bra006341
Bra004608_1034845_487	Bra005241		Bra005356_5005815_91	Bra006356
Bra004611_1_58	Bra005242		Bra005374_5091972_637	Bra006364
Bra004612_1053046_40	Bra005246		Bra005374_5091972_644	Bra006369
Bra004613_1_124	Bra005249		Bra005375_5096091_756	Bra006370
Bra004614_1_493	Bra005252		Bra005399_5251535_223	Bra006394
Bra004620_1100653_735	Bra005256		Bra005399_5252721_169	Bra006398
Bra004621_1105374_81	Bra005269		Bra005405_372_416	Bra006399
Bra004622_1_418	Bra005271		Bra005406_FULL_449	Bra006416
Bra004627_1_470	Bra005276		Bra005407_5347279_19	Bra006419
Bra004628_1131374_115	Bra005283		Bra005414_5367029_157	Bra006422
Bra004636_1_99	Bra005285		Bra005420_5398943_1400	Bra006424
Bra004642_1_260	Bra005286		Bra005425_5426088_863	Bra006427
Bra004647_1214029_684	Bra005287		Bra005433_5450945_52	Bra006429
Bra004658_1_64	Bra005303		Bra005439_1_700	Bra006433
Bra004660_1278038_794	Bra005305		Bra005439_5489631_45	Bra006443
Bra004672_1_429	Bra005309		Bra005455_1_479	Bra006444
Bra004675_1329674_130	Bra005320		Bra005457_1_495	Bra006449
Bra004676_1330426_202	Bra005334		Bra005462_5609578_192	Bra006460
Bra004686_8	Bra005339		Bra005463_5614802_6	Bra006482
Bra004689_1365588_163	Bra005342		Bra005465_1_51	Bra006495
Bra004696_1_135	Bra005345		Bra005484_5760798_129	Bra006496
Bra004715_1_538	Bra005346		Bra005486_5769556_84	Bra006497
Bra004715_151_388	Bra005353		Bra005493_1_538	Bra006499
Bra004716_1_480	Bra005356		Bra005495_5807993_149	Bra006502
Bra004729_1551653_600	Bra005366		Bra005501_1_459	Bra006506
Bra004736_1_706	Bra005374		Bra005501_5831300_116	Bra006508
Bra004737_1577679_32	Bra005375		Bra005536_6063775_363	Bra006518
Bra004739_1_674	Bra005383		Bra005546_6150488_224	Bra006523
Bra004739_1587252_590	Bra005384		Bra005557_6213959_49	Bra006525
Bra004739_1588658_674	Bra005399		Bra005564_1_60	Bra006538
Bra004740_1597266_277	Bra005400		Bra005572_6285655_99	Bra006543
Bra004749_1654345_182	Bra005405		Bra005580_6338067_173	Bra006564
Bra004755_1_883	Bra005406		Bra005585_662	Bra006587
Bra004756_1678691_732	Bra005407		Bra005599_1042	Bra006592
Bra004757_1684829_190	Bra005414		Bra005601_1_257	Bra006598
Bra004761_1200_204	Bra005420		Bra005601_6472242_228	Bra006608
Bra004768_1740386_195	Bra005425		Bra005604_6489278_239	Bra006610
Bra004769_1_179	Bra005432		Bra005607_6504038_228	Bra006619
Bra004772_1764395_400	Bra005433		Bra005610_6518617_1052	Bra006627
Bra004773_1775716_389	Bra005455		Bra005610_6518617_1103	Bra006628
Bra004775_466_25	Bra005462		Bra005612_6530072_74	Bra006633
Bra004778_1803855_877	Bra005463		Bra005614_6534608_636	Bra006634
Bra004780_1806391_223	Bra005465		Bra005620_6571775_110	Bra006636
Bra004781_1807336_61	Bra005479		Bra005622_6580404_3	Bra006650
Bra004787_1_787	Bra005483		Bra005623_6587292_293	Bra006652
Bra004789_FULL_466	Bra005484		Bra005644_6712525_95	Bra006660
Bra004793_1857694_44	Bra005486		Bra005661_37555_280	Bra006688
Bra004795_1865264_227	Bra005493		Bra005662_1_1257	Bra006691
Bra004807_1908080_1073	Bra005494		Bra005662_1_1264	Bra006692
Bra004807_1908080_1135	Bra005495		Bra005664_44939_13	Bra006693
Bra004810_1_421	Bra005499		Bra005666_53506_505	Bra006712
Bra004823_1974016_145	Bra005502		Bra005672_1_464	Bra006714
Bra004824_1977885_280	Bra005509		Bra005677_94767_25	Bra006716
Bra004835_2029466_209	Bra005522		Bra005677_94944_11	Bra006730
Bra004837_1800_292	Bra005526		Bra005684_1_31	Bra006743
Bra004837_2266_52	Bra005529		Bra005684_118533_0	Bra006746
Bra004839_2082875_42	Bra005536		Bra005687_127654_912	Bra006751
Bra004842_1_24	Bra005541		Bra005701_21_68	Bra006762
Bra004854_2142886_255	Bra005546		Bra005713_248948_333	Bra006774
Bra004875_2249108_129	Bra005553		Bra005720_275339_183	Bra006792
Bra004882_2286562_40	Bra005557		Bra005723_292259_360	Bra006803
Bra004889_1_528	Bra005561		Bra005731_334047_649	Bra006808
Bra004890_2323502_51	Bra005564		Bra005731_334494_203	Bra006815
Bra004899_1_134	Bra005572		Bra005733_142_243	Bra006835
Bra004899_201_1	Bra005575		Bra005733_342258_9	Bra006838
Bra004905_2409298_83	Bra005578		Bra005735_1_111	Bra006839
Bra004907_1_229	Bra005580		Bra005735_353219_128	Bra006840
Bra004908_FULL_479	Bra005585		Bra005739_379663_52	Bra006847
Bra004913_2459720_258	Bra005590		Bra005743_403144_50	Bra006850
Bra004915_2469395_1408	Bra005595		Bra005751_1_375	Bra006864
Bra004927_2527964_97	Bra005601		Bra005751_433515_225	Bra006865
Bra004940_2575851_263	Bra005607		Bra005762_474163_360	Bra006878
Bra004946_2594822_656	Bra005610		Bra005765_484529_130	Bra006882
Bra004950_1_107	Bra005613		Bra005775_525593_83	Bra006885
Bra004950_2617257_202	Bra005622		Bra005780_1_251	Bra006905
Bra004954_1_133	Bra005623		Bra005780_1_778	Bra006908
Bra004954_2646082_118	Bra005630		Bra005786_610055_526	Bra006924
Bra004960_2661934_1021	Bra005635		Bra005791_642425_110	Bra006935
Bra004967_2688102_891	Bra005644		Bra005796_379_184	Bra006948
Bra004978_1_458	Bra005649		Bra005802_718548_7	Bra006954
Bra004981_2794404_50	Bra005661		Bra005805_726170_106	Bra006956
Bra004981_2794730_208	Bra005662		Bra005808_738358_205	Bra006959
Bra004982_2795384_1142	Bra005666		Bra005809_750419_193	Bra006960
Bra004989_2840041_217	Bra005684		Bra005816_773237_111	Bra006978
Bra004991_2849624_413	Bra005687		Bra005819_785150_487	Bra006979
Bra004994_2866783_633	Bra005688		Bra005839_872205_124	Bra006986
Bra004995_2869401_5	Bra005692		Bra005841_878000_0	Bra006993
Bra004996_2883520_138	Bra005701		Bra005845_899221_162	Bra006997
Bra005002_1_616	Bra005702		Bra005849_914703_1178	Bra007002
Bra005003_1_403	Bra005713		Bra005861_971486_122	Bra007007
Bra005004_1_440	Bra005718		Bra005864_979401_207	Bra007016
Bra005004_2916990_364	Bra005720		Bra005880_1038063_478	Bra007017
Bra005007_2937052_298	Bra005723		Bra005881_1040299_852	Bra007018
Bra005019_3000642_137	Bra005727		Bra005881_1040299_928	Bra007019
Bra005025_3040579_357	Bra005730		Bra005888_1072727_381	Bra007021
Bra005025_3041083_56	Bra005731		Bra005893_1_163	Bra007022
Bra005034_3086141_72	Bra005733		Bra005893_1088009_330	Bra007029
Bra005035_3089480_11	Bra005740		Bra005901_1_218	Bra007031
Bra005038_1_70	Bra005743		Bra005901_1116911_176	Bra007032
Bra005043_3124714_134	Bra005744		Bra005908_1157476_111	Bra007038
Bra005073_3308290_18	Bra005748		Bra005910_1_570	Bra007046
Bra005077_3322876_1674	Bra005751		Bra005919_1220980_441	Bra007051
Bra005084_464_126	Bra005757		Bra005921_1227832_241	Bra007059
Bra005087_1_122	Bra005762		Bra005926_1247611_220	Bra007067
Bra005087_3364533_118	Bra005765		Bra005927_1251579_91	Bra007070
Bra005096_1_429	Bra005775		Bra005930_1274096_106	Bra007076
Bra005096_3401611_289	Bra005780		Bra005937_1311504_60	Bra007080
Bra005099_3412922_32	Bra005787		Bra005938_1318447_258	Bra007081
Bra005104_3439788_40	Bra005790		Bra005939_1323339_262	Bra007085
Bra005105_3444524_138	Bra005791		Bra005943_1_191	Bra007095
Bra005106_594_214	Bra005802		Bra005944_1336828_132	Bra007096
Bra005112_3482938_25	Bra005805		Bra005957_1409369_1071	Bra007099
Bra005113_3486898_567	Bra005808		Bra005964_1428007_250	Bra007108
Bra005117_1_109	Bra005809		Bra005974_1462356_203	Bra007109
Bra005118_3516118_640	Bra005816		Bra005978_1_80	Bra007116
Bra005119_1_125	Bra005819		Bra005978_1476339_33	Bra007118
Bra005128_1_505	Bra005839		Bra005990_1236_1021	Bra007128
Bra005128_3579692_13	Bra005841		Bra005996_1535400_1903	Bra007142
Bra005129_12_63	Bra005849		Bra006000_1554983_146	Bra007149
Bra005129_3585275_67	Bra005851		Bra006001_1566975_15	Bra007152
Bra005130_12_72	Bra005853		Bra006017_1637364_141	Bra007154
Bra005131_1_416	Bra005861		Bra006019_292_391	Bra007161
Bra005134_3616572_414	Bra005877		Bra006025_1656099_613	Bra007164
Bra005136_3621813_21	Bra005879		Bra006027_221_792	Bra007172
Bra005137_1_1165	Bra005888		Bra006031_1676391_662	Bra007176
Bra005141_1_1594	Bra005893		Bra006036_1835_113	Bra007178
Bra005141_3685089_11	Bra005897		Bra006042_1_411	Bra007179
Bra005150_3731196_1004	Bra005901		Bra006042_1725416_39	Bra007182
Bra005152_1_59	Bra005906		Bra006050_1_616	Bra007183
Bra005162_3767523_46	Bra005908		Bra006051_1767630_242	Bra007189
Bra005163_1_335	Bra005909		Bra006062_1822322_295	Bra007192
Bra005168_3806461_646	Bra005910		Bra006119_2099361_98	Bra007200
Bra005173_3827805_205	Bra005919		Bra006123_1_500	Bra007203
Bra005174_1_238	Bra005921		Bra006170_2333924_348	Bra007208
Bra005176_3842786_93	Bra005926		Bra006171_2340042_208	Bra007211
Bra005187_3895302_436	Bra005927		Bra006178_2366703_182	Bra007215
Bra005193_3933055_249	Bra005929		Bra006180_2378528_362	Bra007218
Bra005194_1_578	Bra005937		Bra006182_2382565_19	Bra007222
Bra005199_3964180_704	Bra005938		Bra006185_1_319	Bra007225
Bra005212_471_255	Bra005939		Bra006195_33_447	Bra007228
Bra005215_4066888_198	Bra005943		Bra006202_2492336_61	Bra007230
Bra005216_4072450_231	Bra005944		Bra006206_2512386_314	Bra007233
Bra005219_4083445_1486	Bra005957		Bra006208_2521203_223	Bra007239
Bra005220_4085270_252	Bra005961		Bra006211_1_290	Bra007241
Bra005221_4099939_1002	Bra005974		Bra006211_2537904_167	Bra007243
Bra005227_1_751	Bra005976		Bra006212_579_69	Bra007248
Bra005227_4129478_261	Bra005978		Bra006214_1_198	Bra007253
Bra005229_1_483	Bra005979		Bra006219_2582755_81	Bra007255
Bra005231_697_353	Bra005980		Bra006224_2597124_472	Bra007257
Bra005236_4202052_6	Bra006000		Bra006235_650_408	Bra007263
Bra005240_4242065_91	Bra006004		Bra006239_2656009_529	Bra007279
Bra005241_4243000_815	Bra006015		Bra006255_2710336_111	Bra007280
Bra005241_4243000_838	Bra006017		Bra006258_2722148_287	Bra007284
Bra005242_4245372_879	Bra006018		Bra006259_1_890	Bra007298
Bra005246_4255584_1474	Bra006025		Bra006260_2729001_63	Bra007300
Bra005246_4255584_1493	Bra006031		Bra006263_1_237	Bra007324
Bra005249_4292022_6	Bra006038		Bra006263_2745378_175	Bra007335
Bra005252_4305286_108	Bra006039		Bra006263_695_92	Bra007345
Bra005256_1_697	Bra006042		Bra006270_2767104_157	Bra007348
Bra005256_4322448_167	Bra006049		Bra006271_2771921_250	Bra007358
Bra005269_1077_372	Bra006051		Bra006272_2775774_138	Bra007360
Bra005269_137_176	Bra006062		Bra006273_2779801_237	Bra007362
Bra005271_4469991_54	Bra006071		Bra006280_2819760_183	Bra007369
Bra005276_4496204_164	Bra006085		Bra006291_2893562_21	Bra007380
Bra005283_1_427	Bra006092		Bra006297_1_424	Bra007393
Bra005283_4538316_137	Bra006102		Bra006305_2935500_156	Bra007395
Bra005285_4548586_361	Bra006107		Bra006322_3000122_124	Bra007416
Bra005286_4557213_97	Bra006119		Bra006322_91_204	Bra007419
Bra005287_1_752	Bra006126		Bra006328_3033998_29	Bra007425
Bra005303_4679028_571	Bra006128		Bra006328_944_212	Bra007436
Bra005305_4683372_194	Bra006137		Bra006341_3098091_53	Bra007442
Bra005309_4718711_1162	Bra006170		Bra006341_51_296	Bra007462
Bra005309_4718711_1171	Bra006171		Bra006356_1_258	Bra007465
Bra005320_4822910_915	Bra006178		Bra006356_3151870_0	Bra007475
Bra005320_4822910_930	Bra006180		Bra006364_3188596_93	Bra007482
Bra005334_22_202	Bra006181		Bra006369_590_258	Bra007497
Bra005339_4921858_117	Bra006182		Bra006370_1_793	Bra007507
Bra005339_4922432_145	Bra006185		Bra006370_267_549	Bra007510
Bra005342_4935186_100	Bra006187		Bra006394_3329845_400	Bra007517
Bra005345_1_540	Bra006190		Bra006394_519_84	Bra007541
Bra005346_1_251	Bra006193		Bra006398_3351749_142	Bra007542
Bra005353_4979955_272	Bra006202		Bra006399_3354819_246	Bra007554
Bra005356_5005815_91	Bra006206		Bra006416_3415489_107	Bra007560
Bra005366_5046809_149	Bra006208		Bra006419_338_3	Bra007569
Bra005374_5091972_637	Bra006211		Bra006422_1_581	Bra007571
Bra005374_5091972_644	Bra006212		Bra006424_3459963_186	Bra007574
Bra005375_5096091_756	Bra006214		Bra006427_1_44	Bra007577
Bra005383_21_444	Bra006224		Bra006429_3481180_471	Bra007579
Bra005383_5128517_42	Bra006234		Bra006433_1_217	Bra007581
Bra005384_5137486_93	Bra006235		Bra006443_3504107_140	Bra007585
Bra005399_5251535_223	Bra006239		Bra006444_3506167_554	Bra007595
Bra005399_5252721_169	Bra006244		Bra006449_1_448	Bra007599
Bra005400_5266777_48	Bra006253		Bra006460_1_498	Bra007603
Bra005405_372_416	Bra006258		Bra006482_1_184	Bra007604
Bra005406_FULL_449	Bra006259		Bra006495_3790054_1	Bra007609
Bra005407_5347279_19	Bra006263		Bra006496_3790230_143	Bra007611
Bra005414_5367029_157	Bra006270		Bra006497_3793894_2	Bra007616
Bra005420_5398943_1400	Bra006271		Bra006499_3802298_583	Bra007620
Bra005425_5426088_863	Bra006273		Bra006502_1_236	Bra007621
Bra005432_1_12	Bra006280		Bra006506_3828469_98	Bra007624
Bra005433_5450945_52	Bra006291		Bra006508_3835512_257	Bra007625
Bra005455_1_479	Bra006297		Bra006518_650	Bra007636
Bra005462_5609578_192	Bra006305		Bra006523_3904129_464	Bra007642
Bra005463_5614802_6	Bra006310		Bra006525_1_378	Bra007655
Bra005465_1_51	Bra006311		Bra006538_3964724_14	Bra007676
Bra005479_5723905_136	Bra006312		Bra006543_3978355_242	Bra007691
Bra005483_5758433_173	Bra006322		Bra006564_4072427_22	Bra007694
Bra005484_5760798_129	Bra006324		Bra006587_4169133_120	Bra007696
Bra005486_5769556_84	Bra006328		Bra006592_4188769_116	Bra007697
Bra005493_1_538	Bra006338		Bra006598_4205195_545	Bra007698
Bra005494_5806387_33	Bra006347		Bra006608_1_219	Bra007699
Bra005495_5807993_149	Bra006354		Bra006608_4240842_107	Bra007704
Bra005499_1_28	Bra006356		Bra006610_1_172	Bra007705
Bra005502_5832473_351	Bra006358		Bra006619_1_406	Bra007707
Bra005509_328_83	Bra006362		Bra006627_1_211	Bra007712
Bra005522_5999463_143	Bra006364		Bra006627_4342904_144	Bra007721
Bra005526_6013514_82	Bra006367		Bra006628_4348120_105	Bra007726
Bra005529_6030226_539	Bra006369		Bra006633_1_394	Bra007739
Bra005536_6063775_363	Bra006370		Bra006633_4378166_151	Bra007745
Bra005541_1_1077	Bra006375		Bra006634_4388814_47	Bra007757
Bra005546_6150488_224	Bra006376		Bra006636_605_612	Bra007759
Bra005553_1_128	Bra006384		Bra006650_1_267	Bra007764
Bra005557_6213959_49	Bra006386		Bra006652_4487377_512	Bra007767
Bra005561_6229845_93	Bra006387		Bra006660_4508611_207	Bra007769
Bra005564_1_60	Bra006391		Bra006688_1_386	Bra007775
Bra005572_6285655_99	Bra006399		Bra006691_4651877_74	Bra007780
Bra005575_6290419_99	Bra006411		Bra006692_4654977_365	Bra007795
Bra005578_6310117_1	Bra006416		Bra006693_4659385_63	Bra007803
Bra005580_6338067_173	Bra006419		Bra006712_1_387	Bra007807
Bra005585_662	Bra006421		Bra006714_4761876_49	Bra007810
Bra005590_6386764_24	Bra006422		Bra006716_1_424	Bra007816
Bra005595_6429985_1	Bra006424		Bra006730_4827336_129	Bra007821
Bra005595_6432625_96	Bra006430		Bra006743_1_571	Bra007824
Bra005601_1_257	Bra006433		Bra006743_1_618	Bra007836
Bra005601_6472242_228	Bra006435		Bra006746_245	Bra007844
Bra005607_6504038_228	Bra006439		Bra006751_FULL_44	Bra007855
Bra005610_6518617_1052	Bra006441		Bra006762_289_584	Bra007862
Bra005610_6518617_1103	Bra006442		Bra006774_5004230_3	Bra007866
Bra005613_479_102	Bra006443		Bra006792_5063598_215	Bra007875
Bra005622_6580404_3	Bra006444		Bra006803_1_375	Bra007876
Bra005623_6587292_293	Bra006447		Bra006808_5132423_406	Bra007885
Bra005630_1_291	Bra006449		Bra006815_5166692_433	Bra007887
Bra005635_6654593_130	Bra006460		Bra006835_5273345_101	Bra007894
Bra005644_6712525_95	Bra006463		Bra006838_5282043_160	Bra007905
Bra005649_1_3	Bra006468		Bra006839_5286322_47	Bra007911
Bra005661_37555_280	Bra006470		Bra006840_1_352	Bra007917
Bra005662_1_1257	Bra006482		Bra006847_1_582	Bra007918
Bra005662_1_1264	Bra006487		Bra006850_528_326	Bra007919
Bra005666_53506_505	Bra006495		Bra006850_5332831_212	Bra007924
Bra005684_1_31	Bra006497		Bra006864_5399402_203	Bra007927
Bra005684_118533_0	Bra006500		Bra006865_5404359_200	Bra007935
Bra005684_120638_254	Bra006505		Bra006878_1_423	Bra007938
Bra005687_127654_912	Bra006506		Bra006882_59181_171	Bra007941
Bra005688_131940_63	Bra006508		Bra006885_107565_259	Bra007945
Bra005692_147008_213	Bra006511		Bra006885_109009_572	Bra007949
Bra005701_21_68	Bra006518		Bra006905_172700_231	Bra007953
Bra005702_1_340	Bra006523		Bra006908_1_913	Bra007962
Bra005713_248948_333	Bra006525		Bra006908_192949_221	Bra007964
Bra005718_268328_262	Bra006529		Bra006924_1_164	Bra007968
Bra005720_275339_183	Bra006530		Bra006935_417400_363	Bra007973
Bra005723_292259_360	Bra006531		Bra006948_1_714	Bra007975
Bra005727_314492_1101	Bra006532		Bra006948_519180_28	Bra007988
Bra005727_314492_1108	Bra006537		Bra006954_1_614	Bra008005
Bra005730_327570_339	Bra006543		Bra006954_555984_59	Bra008006
Bra005731_334047_649	Bra006547		Bra006956_575427_358	Bra008007
Bra005731_334494_203	Bra006556		Bra006959_1_6	Bra008013
Bra005733_342258_9	Bra006561		Bra006959_618018_236	Bra008017
Bra005740_386103_628	Bra006564		Bra006960_625042_325	Bra008025
Bra005743_403144_50	Bra006575		Bra006978_1487_526	Bra008035
Bra005744_410695_285	Bra006587		Bra006979_738924_179	Bra008036
Bra005748_416886_7	Bra006590		Bra006986_180	Bra008040
Bra005751_1_375	Bra006592		Bra006993_809953_1439	Bra008041
Bra005751_433515_225	Bra006593		Bra006997_832052_256	Bra008042
Bra005757_458877_670	Bra006598		Bra007002_857232_76	Bra008045
Bra005762_1_493	Bra006608		Bra007007_882563_242	Bra008046
Bra005762_474163_360	Bra006617		Bra007016_1_499	Bra008059
Bra005765_484529_130	Bra006618		Bra007017_945892_250	Bra008061
Bra005775_525593_83	Bra006619		Bra007018_948059_557	Bra008064
Bra005780_1_778	Bra006623		Bra007019_1_60	Bra008066
Bra005787_1_182	Bra006625		Bra007021_959165_283	Bra008071
Bra005790_1_426	Bra006627		Bra007022_1_177	Bra008074
Bra005791_642425_110	Bra006628		Bra007022_1_185	Bra008079
Bra005802_718548_7	Bra006633		Bra007029_212	Bra008081
Bra005805_726170_106	Bra006634		Bra007031_1028760_731	Bra008087
Bra005808_738358_205	Bra006648		Bra007032_338_302	Bra008092
Bra005809_750419_193	Bra006650		Bra007038_1070716_118	Bra008096
Bra005816_773237_111	Bra006652		Bra007046_1131260_111	Bra008101
Bra005819_785150_487	Bra006653		Bra007051_1146820_201	Bra008108
Bra005839_872205_124	Bra006660		Bra007059_1177336_219	Bra008125
Bra005841_878000_0	Bra006686		Bra007067_1228260_359	Bra008127
Bra005849_914703_1178	Bra006691		Bra007070_1_765	Bra008130
Bra005851_923605_170	Bra006692		Bra007070_1239777_327	Bra008156
Bra005853_930008_184	Bra006693		Bra007076_858_767	Bra008157
Bra005861_971486_122	Bra006695		Bra007080_1281893_144	Bra008173
Bra005877_1024878_1507	Bra006712		Bra007080_1282432_278	Bra008175
Bra005879_1035405_98	Bra006713		Bra007081_1296275_215	Bra008176
Bra005888_1072727_381	Bra006714		Bra007085_1316638_42	Bra008177
Bra005893_1_163	Bra006718		Bra007095_1_23	Bra008185
Bra005897_1097505_490	Bra006719		Bra007096_1_61	Bra008188
Bra005901_1116911_176	Bra006721		Bra007099_1406658_723	Bra008192
Bra005906_1150230_646	Bra006743		Bra007108_1459381_3	Bra008197
Bra005908_1157476_111	Bra006746		Bra007109_1464598_210	Bra008200
Bra005908_1158792_162	Bra006751		Bra007116_1_1346	Bra008201
Bra005909_1_138	Bra006762		Bra007116_1_1354	Bra008213
Bra005909_1160498_133	Bra006763		Bra007118_1515157_210	Bra008214
Bra005909_1161876_273	Bra006769		Bra007128_1_373	Bra008225
Bra005910_1_570	Bra006773		Bra007142_1635303_291	Bra008226
Bra005919_1220980_441	Bra006774		Bra007149_1669913_66	Bra008230
Bra005921_1227832_241	Bra006790		Bra007152_1687425_82	Bra008232
Bra005926_1247611_220	Bra006792		Bra007154_1_519	Bra008238
Bra005927_1251579_91	Bra006800		Bra007154_1692890_106	Bra008242
Bra005929_1_267	Bra006803		Bra007161_1735789_748	Bra008255
Bra005937_1311504_60	Bra006808		Bra007164_1_253	Bra008259
Bra005938_1318447_258	Bra006815		Bra007172_FULL_15	Bra008267
Bra005939_1323339_262	Bra006830		Bra007176_1830505_764	Bra008275
Bra005943_1_191	Bra006833		Bra007178_1_383	Bra008295
Bra005944_1336828_132	Bra006835		Bra007179_1_402	Bra008298
Bra005957_1409369_1071	Bra006839		Bra007179_1861789_94	Bra008299
Bra005961_1418728_391	Bra006843		Bra007182_1_320	Bra008301
Bra005974_1462356_203	Bra006844		Bra007183_1906151_379	Bra008309
Bra005976_1470608_285	Bra006845		Bra007189_1_298	Bra008311
Bra005978_1_80	Bra006847		Bra007192_1969209_6	Bra008313
Bra005978_1476339_33	Bra006850		Bra007200_2025265_69	Bra008338
Bra005979_1_763	Bra006864		Bra007203_2041806_226	Bra008341
Bra005980_1_453	Bra006865		Bra007208_2089626_613	Bra008356
Bra006000_1554983_146	Bra006872		Bra007211_2098425_660	Bra008357
Bra006004_1576762_96	Bra006878		Bra007215_2131384_125	Bra008383
Bra006015_1628080_277	Bra006879		Bra007218_1_237	Bra008405
Bra006017_1637364_141	Bra006882		Bra007218_2143657_2	Bra008407
Bra006018_1640327_225	Bra006908		Bra007222_1_385	Bra008415
Bra006025_1656099_613	Bra006924		Bra007222_2166057_153	Bra008430
Bra006031_1_336	Bra006931		Bra007225_2171273_363	Bra008443
Bra006031_1676391_662	Bra006935		Bra007225_2173280_162	Bra008461
Bra006038_1_454	Bra006939		Bra007228_2197999_357	Bra008472
Bra006038_1714063_56	Bra006948		Bra007230_1_218	Bra008473
Bra006039_1715820_215	Bra006953		Bra007230_2202178_337	Bra008481
Bra006042_1_411	Bra006954		Bra007233_1_992	Bra008495
Bra006042_1725416_39	Bra006956		Bra007233_156_837	Bra008507
Bra006049_1_151	Bra006959		Bra007233_2229800_35	Bra008513
Bra006051_1767630_242	Bra006960		Bra007239_2246467_70	Bra008518
Bra006062_1822322_295	Bra006971		Bra007239_2247435_330	Bra008519
Bra006071_1867042_1369	Bra006979		Bra007241_2251592_504	Bra008526
Bra006085_1924341_215	Bra006985		Bra007243_2262043_186	Bra008532
Bra006092_1958153_565	Bra006986		Bra007248_182_605	Bra008539
Bra006102_2259_41	Bra006993		Bra007248_2292491_198	Bra008551
Bra006107_267_200	Bra006994		Bra007253_1_309	Bra008561
Bra006119_2099361_98	Bra006997		Bra007255_1_510	Bra008566
Bra006126_2128363_28	Bra007002		Bra007257_1_39	Bra008569
Bra006128_1_14	Bra007004		Bra007263_2355843_86	Bra008570
Bra006137_2172204_363	Bra007007		Bra007279_2433539_686	Bra008577
Bra006170_2333924_348	Bra007017		Bra007280_FULL_266	Bra008581
Bra006171_2340042_208	Bra007018		Bra007284_1827_145	Bra008589
Bra006178_2366703_182	Bra007020		Bra007298_2552651_973	Bra008593
Bra006180_2378528_362	Bra007021		Bra007300_1_46	Bra008594
Bra006181_2382150_280	Bra007022		Bra007324_1_176	Bra008602
Bra006182_2382565_19	Bra007029		Bra007335_2762409_461	Bra008612
Bra006185_1_319	Bra007031		Bra007345_2822528_500	Bra008626
Bra006187_154_343	Bra007032		Bra007348_2851025_144	Bra008629
Bra006190_1_259	Bra007033		Bra007358_2890473_514	Bra008630
Bra006193_2454081_190	Bra007037		Bra007360_1_431	Bra008631
Bra006202_2492336_61	Bra007038		Bra007362_2914712_88	Bra008632
Bra006206_2512386_314	Bra007046		Bra007369_2948730_323	Bra008633
Bra006208_2521203_223	Bra007047		Bra007380_3008314_307	Bra008654
Bra006211_1_290	Bra007051		Bra007393_3079124_430	Bra008660
Bra006211_2537904_167	Bra007054		Bra007395_3082611_95	Bra008661
Bra006212_579_69	Bra007055		Bra007416_1_381	Bra008674
Bra006214_1_198	Bra007059		Bra007419_1_528	Bra008675
Bra006224_2597124_472	Bra007062		Bra007425_3236960_553	Bra008676
Bra006234_2632364_184	Bra007070		Bra007436_3303888_130	Bra008691
Bra006235_650_408	Bra007071		Bra007442_1_601	Bra008694
Bra006239_1_302	Bra007080		Bra007442_3327541_408	Bra008698
Bra006239_2656009_529	Bra007081		Bra007462_1_162	Bra008712
Bra006239_341_464	Bra007085		Bra007465_3437984_79	Bra008720
Bra006244_2675997_160	Bra007095		Bra007475_877	Bra008734
Bra006253_1_437	Bra007103		Bra007482_377_88	Bra008737
Bra006258_2722148_287	Bra007108		Bra007497_1_830	Bra008745
Bra006259_1_890	Bra007109		Bra007497_3603468_64	Bra008757
Bra006263_1_237	Bra007116		Bra007507_391_714	Bra008759
Bra006263_2745378_175	Bra007118		Bra007510_1_748	Bra008763
Bra006263_695_92	Bra007126		Bra007510_3660351_108	Bra008770
Bra006270_2767104_157	Bra007142		Bra007510_3667233_472	Bra008774
Bra006271_2771921_250	Bra007149		Bra007517_3690387_93	Bra008775
Bra006273_2779801_237	Bra007154		Bra007541_3789956_399	Bra008783
Bra006280_2819760_183	Bra007155		Bra007542_3802750_242	Bra008788
Bra006291_2893562_21	Bra007172		Bra007554_1_687	Bra008792
Bra006297_1_424	Bra007176		Bra007554_3872640_5	Bra008793
Bra006305_2935500_156	Bra007178		Bra007560_FULL_20	Bra008798
Bra006310_2949900_1106	Bra007179		Bra007569_3920122_1234	Bra008802
Bra006311_2952584_606	Bra007182		Bra007569_3920122_1241	Bra008805
Bra006312_2954690_615	Bra007183		Bra007571_334_635	Bra008811
Bra006322_3000122_124	Bra007200		Bra007574_3949984_315	Bra008817
Bra006322_91_204	Bra007203		Bra007577_3964729_93	Bra008831
Bra006324_1_448	Bra007211		Bra007579_1_150	Bra008836
Bra006328_3033998_29	Bra007215		Bra007581_3982168_428	Bra008846
Bra006328_944_212	Bra007218		Bra007585_22_101	Bra008853
Bra006338_694_225	Bra007222		Bra007595_4039717_346	Bra008858
Bra006347_1_351	Bra007225		Bra007599_631_532	Bra008873
Bra006354_1_23	Bra007230		Bra007603_1_601	Bra008881
Bra006356_3151870_0	Bra007233		Bra007604_1_685	Bra008900
Bra006358_1_442	Bra007235		Bra007609_1_12	Bra008915
Bra006362_1_239	Bra007238		Bra007609_1_522	Bra008920
Bra006364_3188596_93	Bra007239		Bra007611_1_527	Bra008944
Bra006367_3202435_434	Bra007241		Bra007611_4125612_40	Bra008966
Bra006369_590_258	Bra007243		Bra007616_4156393_793	Bra008982
Bra006370_1_793	Bra007248		Bra007620_1_71	Bra008986
Bra006370_267_549	Bra007251		Bra007621_4179187_201	Bra009002
Bra006375_1_353	Bra007257		Bra007624_4191364_277	Bra009003
Bra006376_3250787_1	Bra007263		Bra007625_4197185_147	Bra009006
Bra006384_1_7	Bra007268		Bra007636_1_1458	Bra009008
Bra006386_3292610_207	Bra007270		Bra007636_1_1465	Bra009014
Bra006387_3294864_178	Bra007279		Bra007642_4341398_363	Bra009015
Bra006391_3310135_139	Bra007280		Bra007655_4386692_142	Bra009021
Bra006399_3354819_246	Bra007284		Bra007676_4458925_149	Bra009033
Bra006411_3396598_19	Bra007298		Bra007691_4504223_70	Bra009056
Bra006416_3415489_107	Bra007300		Bra007694_4522384_743	Bra009063
Bra006419_338_3	Bra007319		Bra007696_4540196_63	Bra009069
Bra006421_3435802_35	Bra007324		Bra007697_4541950_341	Bra009079
Bra006422_1_581	Bra007333		Bra007698_4550194_213	Bra009083
Bra006422_3455060_191	Bra007335		Bra007699_4553873_252	Bra009096
Bra006424_3459963_186	Bra007342		Bra007704_4562806_588	Bra009101
Bra006430_3482374_26	Bra007348		Bra007705_4568628_266	Bra009105
Bra006433_1_217	Bra007358		Bra007707_4573788_325	Bra009112
Bra006435_3488012_263	Bra007366		Bra007712_1_9	Bra009118
Bra006439_3493927_163	Bra007369		Bra007721_4646114_214	Bra009138
Bra006441_3500903_297	Bra007373		Bra007726_4680634_486	Bra009139
Bra006442_1_36	Bra007389		Bra007739_4764021_231	Bra009149
Bra006443_3504107_140	Bra007393		Bra007745_1456_999	Bra009151
Bra006444_3506167_554	Bra007416		Bra007757_1_547	Bra009152
Bra006447_3523134_110	Bra007419		Bra007757_4836165_77	Bra009167
Bra006449_1_448	Bra007421		Bra007759_4846631_490	Bra009177
Bra006460_1_498	Bra007425		Bra007764_4884238_212	Bra009184
Bra006463_1_141	Bra007434		Bra007767_4893861_76	Bra009187
Bra006468_1_713	Bra007436		Bra007769_1_444	Bra009188
Bra006468_1_721	Bra007439		Bra007775_1_528	Bra009190
Bra006470_3649685_318	Bra007442		Bra007775_4921677_91	Bra009202
Bra006482_1_184	Bra007454		Bra007780_1_161	Bra009203
Bra006487_1_1267	Bra007462		Bra007780_4946129_196	Bra009205
Bra006495_112_912	Bra007465		Bra007795_5004563_1018	Bra009207
Bra006495_3790054_1	Bra007468		Bra007795_5004563_673	Bra009225
Bra006497_3793894_2	Bra007475		Bra007803_1_566	Bra009233
Bra006500_3803624_262	Bra007483		Bra007807_1_164	Bra009234
Bra006505_3826155_468	Bra007497		Bra007807_5069418_673	Bra009235
Bra006506_3828469_98	Bra007507		Bra007810_5083055_177	Bra009246
Bra006508_3835512_257	Bra007508		Bra007816_1141_1442	Bra009254
Bra006511_3853107_273	Bra007510		Bra007821_5161610_272	Bra009255
Bra006518_650	Bra007517		Bra007824_1_191	Bra009261
Bra006523_3904129_464	Bra007526		Bra007836_1676_968	Bra009262
Bra006525_1_378	Bra007527		Bra007836_2402_356	Bra009269
Bra006529_3937199_151	Bra007538		Bra007844_1_81	Bra009279
Bra006530_3938007_3	Bra007541		Bra007855_5355419_454	Bra009285
Bra006531_1_375	Bra007554		Bra007862_5390736_11	Bra009286
Bra006531_3938802_43	Bra007560		Bra007866_23579_58	Bra009298
Bra006532_3941595_334	Bra007567		Bra007875_102344_562	Bra009312
Bra006537_3960290_282	Bra007571		Bra007876_1_302	Bra009313
Bra006543_3978355_242	Bra007577		Bra007885_208838_333	Bra009326
Bra006547_3991645_190	Bra007585		Bra007887_1_511	Bra009332
Bra006556_4035516_56	Bra007587		Bra007894_654_214	Bra009333
Bra006561_4051925_129	Bra007595		Bra007905_377330_224	Bra009343
Bra006564_4072427_22	Bra007603		Bra007911_426420_477	Bra009355
Bra006575_4114551_256	Bra007604		Bra007917_457534_36	Bra009356
Bra006587_4169133_120	Bra007609		Bra007918_1_1078	Bra009358
Bra006590_4179624_7	Bra007611		Bra007919_468002_98	Bra009359
Bra006592_4188769_116	Bra007612		Bra007924_1_184	Bra009365
Bra006593_1_34	Bra007620		Bra007927_1_18	Bra009370
Bra006598_4205195_545	Bra007621		Bra007935_583897_57	Bra009384
Bra006608_1_219	Bra007624		Bra007938_19	Bra009388
Bra006608_4240842_107	Bra007625		Bra007941_624767_117	Bra009406
Bra006617_FULL_46	Bra007628		Bra007945_651361_163	Bra009417
Bra006618_4296438_175	Bra007636		Bra007949_1_410	Bra009439
Bra006619_1_406	Bra007642		Bra007949_673802_265	Bra009442
Bra006623_4316525_221	Bra007649		Bra007953_700528_374	Bra009445
Bra006625_1_229	Bra007653		Bra007962_1_83	Bra009448
Bra006627_1_211	Bra007654		Bra007964_1_632	Bra009449
Bra006627_4342904_144	Bra007655		Bra007968_790885_38	Bra009459
Bra006628_4348120_105	Bra007667		Bra007973_834340_58	Bra009461
Bra006633_4378166_151	Bra007692		Bra007975_235	Bra009476
Bra006634_4388814_47	Bra007694		Bra007988_918810_43	Bra009477
Bra006648_4466214_473	Bra007695		Bra008005_1099798_107	Bra009481
Bra006650_1_267	Bra007697		Bra008006_1_643	Bra009484
Bra006652_4487377_512	Bra007698		Bra008007_1102697_390	Bra009487
Bra006653_1_5	Bra007699		Bra008013_1168741_352	Bra009489
Bra006660_4508611_207	Bra007703		Bra008017_1196591_114	Bra009494
Bra006686_4628153_6	Bra007704		Bra008025_1244286_26	Bra009512
Bra006691_4651877_74	Bra007707		Bra008035_328_157	Bra009521
Bra006692_4654977_365	Bra007712		Bra008036_1364457_493	Bra009522
Bra006693_4659385_63	Bra007720		Bra008040_1_483	Bra009536
Bra006695_4672850_99	Bra007721		Bra008041_1426383_330	Bra009545
Bra006712_1_387	Bra007722		Bra008042_1441043_689	Bra009546
Bra006713_1_562	Bra007726		Bra008045_1449740_1234	Bra009547
Bra006714_4761876_49	Bra007739		Bra008046_1460065_448	Bra009554
Bra006718_1_293	Bra007744		Bra008059_1574037_393	Bra009556
Bra006719_4786686_2	Bra007745		Bra008061_1592358_112	Bra009580
Bra006721_4792045_97	Bra007755		Bra008064_244	Bra009595
Bra006743_1_571	Bra007757		Bra008066_1601882_188	Bra009596
Bra006743_1_618	Bra007759		Bra008071_1_126	Bra009604
Bra006746_245	Bra007764		Bra008071_1623142_341	Bra009605
Bra006751_FULL_44	Bra007769		Bra008071_1623750_40	Bra009609
Bra006762_289_584	Bra007771		Bra008074_1633623_236	Bra009614
Bra006763_4956200_367	Bra007775		Bra008079_1648329_35	Bra009638
Bra006769_1_772	Bra007780		Bra008079_1649446_2	Bra009657
Bra006773_1_1243	Bra007793		Bra008081_1653787_314	Bra009661
Bra006774_5004230_3	Bra007795		Bra008087_1_768	Bra009662
Bra006790_5058599_72	Bra007807		Bra008092_1705278_17	Bra009670
Bra006792_5063598_215	Bra007810		Bra008096_1735551_734	Bra009680
Bra006800_5085333_160	Bra007811		Bra008101_1759534_747	Bra009700
Bra006803_1_375	Bra007815		Bra008108_1804850_1001	Bra009702
Bra006808_5132423_406	Bra007816		Bra008125_1_211	Bra009708
Bra006815_5166692_433	Bra007819		Bra008127_1919612_286	Bra009714
Bra006830_5233745_728	Bra007824		Bra008130_1938140_22	Bra009715
Bra006833_5260581_8	Bra007827		Bra008156_1_456	Bra009716
Bra006835_5273345_101	Bra007834		Bra008157_1_89	Bra009723
Bra006839_1_390	Bra007836		Bra008173_2202877_50	Bra009724
Bra006839_5286322_47	Bra007840		Bra008175_2213695_649	Bra009739
Bra006843_5305501_97	Bra007843		Bra008175_2214204_396	Bra009745
Bra006844_1_261	Bra007859		Bra008176_2215967_141	Bra009746
Bra006845_1_618	Bra007862		Bra008177_1_278	Bra009758
Bra006847_1_582	Bra007875		Bra008177_2220568_336	Bra009768
Bra006850_528_326	Bra007876		Bra008185_2281837_898	Bra009773
Bra006850_5332831_212	Bra007883		Bra008188_2292294_217	Bra009776
Bra006864_5399402_203	Bra007885		Bra008192_2322452_456	Bra009777
Bra006865_5403738_41	Bra007887		Bra008197_2336272_251	Bra009786
Bra006865_5404359_200	Bra007894		Bra008200_2362169_439	Bra009793
Bra006872_10122_418	Bra007903		Bra008201_2363946_2	Bra009794
Bra006878_29656_9	Bra007905		Bra008213_2488792_149	Bra009799
Bra006879_35859_176	Bra007917		Bra008214_1_736	Bra009800
Bra006882_59181_171	Bra007918		Bra008214_2490995_335	Bra009804
Bra006908_1_913	Bra007924		Bra008225_1_94	Bra009805
Bra006924_1_164	Bra007927		Bra008226_2569421_111	Bra009807
Bra006931_389408_83	Bra007928		Bra008230_2596964_11	Bra009812
Bra006935_417400_363	Bra007935		Bra008232_2607234_1259	Bra009815
Bra006939_445375_762	Bra007938		Bra008232_2607234_1603	Bra009826
Bra006939_445375_856	Bra007941		Bra008238_2626337_96	Bra009829
Bra006948_1_714	Bra007945		Bra008242_1_44	Bra009833
Bra006948_519180_28	Bra007949		Bra008242_2656291_282	Bra009864
Bra006953_555439_214	Bra007953		Bra008255_2745367_405	Bra009873
Bra006954_1_614	Bra007964		Bra008259_715	Bra009877
Bra006954_555984_59	Bra007968		Bra008267_2849301_613	Bra009882
Bra006956_575427_358	Bra007973		Bra008275_FULL_205	Bra009886
Bra006959_1_6	Bra007975		Bra008295_3162504_1409	Bra009894
Bra006959_618018_236	Bra007977		Bra008295_3162504_1416	Bra009895
Bra006960_625042_325	Bra007985		Bra008298_3185889_263	Bra009903
Bra006971_FULL_158	Bra007988		Bra008299_3186384_511	Bra009917
Bra006979_738924_179	Bra007996		Bra008301_1_25	Bra009918
Bra006985_764446_1766	Bra008002		Bra008309_3242119_162	Bra009926
Bra006986_180	Bra008005		Bra008309_3242778_472	Bra009931
Bra006993_809953_2251	Bra008006		Bra008311_1_288	Bra009951
Bra006994_812281_415	Bra008007		Bra008313_3265208_429	Bra009958
Bra006997_832052_256	Bra008013		Bra008338_3437786_149	Bra009967
Bra007002_857232_76	Bra008017		Bra008341_3469176_340	Bra009968
Bra007004_861472_432	Bra008025		Bra008356_3623979_759	Bra009969
Bra007007_882563_242	Bra008029		Bra008357_3630589_135	Bra009970
Bra007017_945892_250	Bra008035		Bra008383_3831396_31	Bra009978
Bra007018_948059_557	Bra008036		Bra008405_4020882_181	Bra009994
Bra007020_956015_11	Bra008040		Bra008407_1_134	Bra009999
Bra007020_958349_39	Bra008041		Bra008415_4121367_31	Bra010002
Bra007021_959165_283	Bra008042		Bra008415_4123692_64	Bra010010
Bra007022_1_177	Bra008043		Bra008430_4216721_242	Bra010015
Bra007022_1_185	Bra008045		Bra008443_1_198	Bra010035
Bra007029_212	Bra008046		Bra008461_4413708_370	Bra010038
Bra007031_1028760_731	Bra008052		Bra008472_4481434_265	Bra010074
Bra007032_338_302	Bra008056		Bra008473_4483680_568	Bra010079
Bra007032_615_25	Bra008059		Bra008481_1_491	Bra010089
Bra007033_1034051_62	Bra008061		Bra008495_1_211	Bra010096
Bra007037_1_368	Bra008064		Bra008495_4593284_312	Bra010105
Bra007037_1063041_227	Bra008066		Bra008507_4675417_189	Bra010106
Bra007037_1066045_54	Bra008067		Bra008513_4714434_140	Bra010114
Bra007038_1070716_118	Bra008071		Bra008518_4763546_474	Bra010117
Bra007046_1131260_111	Bra008077		Bra008519_1_1518	Bra010118
Bra007047_1_457	Bra008079		Bra008519_1_1525	Bra010119
Bra007051_1146820_201	Bra008083		Bra008526_4823437_63	Bra010125
Bra007054_1159245_490	Bra008087		Bra008532_1_59	Bra010129
Bra007055_1_176	Bra008092		Bra008539_69_52	Bra010136
Bra007059_1177336_219	Bra008096		Bra008551_522_11	Bra010143
Bra007062_1208491_296	Bra008097		Bra008561_1_895	Bra010144
Bra007070_1_765	Bra008098		Bra008561_10151_311	Bra010153
Bra007070_1239777_327	Bra008101		Bra008566_42118_436	Bra010162
Bra007071_1_617	Bra008107		Bra008569_68493_199	Bra010164
Bra007080_1282432_278	Bra008111		Bra008570_73433_109	Bra010165
Bra007081_1296275_215	Bra008115		Bra008577_92397_300	Bra010167
Bra007085_1316638_42	Bra008125		Bra008581_114788_118	Bra010171
Bra007095_1_23	Bra008127		Bra008589_1_706	Bra010189
Bra007103_209_18	Bra008130		Bra008593_1_808	Bra010190
Bra007108_1459381_3	Bra008142		Bra008594_254_81	Bra010192
Bra007109_1464598_210	Bra008154		Bra008602_207537_128	Bra010194
Bra007116_1_1354	Bra008157		Bra008612_277473_109	Bra010196
Bra007118_1515157_210	Bra008169		Bra008626_165_290	Bra010199
Bra007126_1563066_109	Bra008175		Bra008629_1_1	Bra010210
Bra007142_1635303_291	Bra008177		Bra008630_361594_459	Bra010216
Bra007149_1669913_66	Bra008180		Bra008631_1_239	Bra010217
Bra007154_1_519	Bra008185		Bra008631_362453_89	Bra010218
Bra007154_1692890_106	Bra008188		Bra008632_366900_204	Bra010229
Bra007155_1_125	Bra008192		Bra008633_1_743	Bra010245
Bra007155_1696157_73	Bra008193		Bra008633_373732_134	Bra010246
Bra007155_286_133	Bra008200		Bra008633_375792_204	Bra010248
Bra007172_FULL_15	Bra008201		Bra008654_1_472	Bra010253
Bra007176_1830505_764	Bra008206		Bra008660_482098_1728	Bra010254
Bra007178_1_383	Bra008212		Bra008660_482098_1837	Bra010258
Bra007179_1_402	Bra008213		Bra008661_484627_132	Bra010263
Bra007179_1861789_94	Bra008214		Bra008674_1_308	Bra010265
Bra007182_1_320	Bra008218		Bra008674_539846_197	Bra010266
Bra007183_1_779	Bra008225		Bra008675_540245_224	Bra010276
Bra007183_1906151_379	Bra008227		Bra008676_545003_487	Bra010277
Bra007200_2025265_69	Bra008232		Bra008691_1_448	Bra010278
Bra007203_2041806_226	Bra008242		Bra008694_625806_68	Bra010281
Bra007211_2098425_660	Bra008250		Bra008698_645640_325	Bra010283
Bra007215_2131384_125	Bra008251		Bra008698_938_981	Bra010284
Bra007218_1_237	Bra008254		Bra008712_714062_1006	Bra010292
Bra007222_1_385	Bra008255		Bra008720_1_25	Bra010297
Bra007222_2166057_153	Bra008259		Bra008720_763679_250	Bra010314
Bra007225_1_277	Bra008264		Bra008734_1_1203	Bra010319
Bra007225_2171273_363	Bra008267		Bra008734_1_1223	Bra010330
Bra007225_2173280_162	Bra008273		Bra008737_1_718	Bra010335
Bra007230_1_218	Bra008284		Bra008737_835086_94	Bra010350
Bra007230_2202178_337	Bra008295		Bra008745_878019_0	Bra010351
Bra007233_1_992	Bra008298		Bra008745_879234_23	Bra010352
Bra007233_156_837	Bra008299		Bra008757_927723_197	Bra010353
Bra007233_2229800_35	Bra008309		Bra008759_1_73	Bra010357
Bra007235_1_444	Bra008311		Bra008763_947913_57	Bra010363
Bra007238_2243657_99	Bra008313		Bra008770_978297_211	Bra010364
Bra007239_2246467_70	Bra008322		Bra008774_1_482	Bra010369
Bra007241_2251592_504	Bra008338		Bra008775_1003196_85	Bra010371
Bra007243_2262043_186	Bra008340		Bra008783_1025145_157	Bra010379
Bra007248_182_605	Bra008341		Bra008783_1025145_620	Bra010388
Bra007248_2292491_198	Bra008354		Bra008788_1038726_92	Bra010390
Bra007251_2301997_341	Bra008356		Bra008792_1_204	Bra010399
Bra007257_1_39	Bra008357		Bra008792_1051654_947	Bra010404
Bra007263_2355843_86	Bra008358		Bra008793_1_287	Bra010408
Bra007268_2386377_249	Bra008376		Bra008798_1_230	Bra010409
Bra007270_2397787_2	Bra008383		Bra008802_1097356_110	Bra010421
Bra007279_2433539_686	Bra008407		Bra008805_1_876	Bra010424
Bra007280_FULL_266	Bra008426		Bra008805_1107638_128	Bra010427
Bra007284_1827_145	Bra008430		Bra008811_1_828	Bra010428
Bra007298_2552651_973	Bra008437		Bra008811_1139607_260	Bra010433
Bra007300_1_46	Bra008444		Bra008817_1168948_1879	Bra010434
Bra007319_2658464_449	Bra008445		Bra008817_1168948_1994	Bra010446
Bra007324_1_176	Bra008471		Bra008831_1_559	Bra010453
Bra007333_1_460	Bra008472		Bra008831_1226705_330	Bra010455
Bra007335_2762409_461	Bra008473		Bra008836_1_235	Bra010470
Bra007342_2799505_160	Bra008479		Bra008836_1243941_499	Bra010497
Bra007348_2851025_144	Bra008481		Bra008836_551_572	Bra010498
Bra007358_2890473_514	Bra008495		Bra008846_1292187_33	Bra010503
Bra007366_2931613_131	Bra008497		Bra008853_193_70	Bra010515
Bra007369_2948730_323	Bra008507		Bra008858_1_116	Bra010516
Bra007373_2973566_590	Bra008509		Bra008873_1_1228	Bra010522
Bra007389_1_262	Bra008512		Bra008873_1_829	Bra010523
Bra007393_3079124_430	Bra008513		Bra008881_FULL_566	Bra010537
Bra007416_1_381	Bra008518		Bra008900_1549450_38	Bra010543
Bra007419_1_528	Bra008519		Bra008915_1591412_0	Bra010561
Bra007421_3205141_1025	Bra008521		Bra008920_1610067_204	Bra010570
Bra007425_3236960_553	Bra008526		Bra008944_1_131	Bra010574
Bra007434_3278919_7	Bra008532		Bra008966_1857774_55	Bra010577
Bra007436_3303888_130	Bra008533		Bra008982_1917135_883	Bra010583
Bra007439_FULL_601	Bra008537		Bra008986_1934096_92	Bra010584
Bra007442_1_601	Bra008539		Bra009002_2007385_64	Bra010592
Bra007442_3327541_408	Bra008549		Bra009003_2009452_1340	Bra010600
Bra007454_3384983_160	Bra008560		Bra009003_2009452_1347	Bra010603
Bra007462_1_162	Bra008561		Bra009006_1_1231	Bra010621
Bra007465_3437984_79	Bra008566		Bra009008_1_10	Bra010622
Bra007468_1_303	Bra008570		Bra009008_2049958_138	Bra010626
Bra007475_877	Bra008571		Bra009014_2071062_1193	Bra010627
Bra007483_765	Bra008577		Bra009015_2077806_53	Bra010632
Bra007497_1_830	Bra008581		Bra009021_1_655	Bra010648
Bra007497_3603468_64	Bra008589		Bra009033_59_142	Bra010649
Bra007497_3603614_1	Bra008593		Bra009056_322	Bra010664
Bra007507_391_714	Bra008594		Bra009063_446_40	Bra010666
Bra007508_1_487	Bra008598		Bra009069_2311836_56	Bra010672
Bra007508_3649717_236	Bra008608		Bra009079_2359280_386	Bra010675
Bra007508_521_59	Bra008612		Bra009083_1_237	Bra010685
Bra007510_1_748	Bra008615		Bra009096_2437660_78	Bra010689
Bra007510_3660351_108	Bra008626		Bra009101_2452380_56	Bra010703
Bra007510_3667233_472	Bra008628		Bra009105_2464263_328	Bra010706
Bra007517_3690387_93	Bra008630		Bra009105_416_60	Bra010714
Bra007526_1_5	Bra008631		Bra009112_2486459_843	Bra010717
Bra007526_3716261_94	Bra008632		Bra009118_2509741_94	Bra010724
Bra007527_664_405	Bra008633		Bra009138_2588736_329	Bra010728
Bra007538_3775465_113	Bra008654		Bra009139_2591767_36	Bra010731
Bra007541_3789956_399	Bra008660		Bra009149_1_1404	Bra010732
Bra007554_1_687	Bra008661		Bra009151_1_656	Bra010734
Bra007560_FULL_20	Bra008664		Bra009151_2634751_65	Bra010736
Bra007567_3913178_639	Bra008666		Bra009152_2639121_319	Bra010771
Bra007571_334_635	Bra008672		Bra009167_1_21	Bra010774
Bra007577_3964729_93	Bra008674		Bra009177_2742554_299	Bra010775
Bra007585_22_101	Bra008676		Bra009184_2769173_824	Bra010818
Bra007585_344_6	Bra008694		Bra009187_770_938	Bra010836
Bra007587_1_25	Bra008696		Bra009188_2783079_23	Bra010864
Bra007595_4039717_346	Bra008697		Bra009190_2789881_105	Bra010868
Bra007603_4070434_6	Bra008699		Bra009202_2821881_119	Bra010878
Bra007603_4071775_166	Bra008712		Bra009202_2822364_24	Bra010880
Bra007604_1_685	Bra008713		Bra009203_2822922_402	Bra010895
Bra007609_1_522	Bra008718		Bra009205_2835176_167	Bra010898
Bra007611_1_527	Bra008720		Bra009207_2840881_113	Bra010903
Bra007611_4125612_40	Bra008725		Bra009225_2924579_447	Bra010908
Bra007612_4134353_331	Bra008734		Bra009225_2925228_100	Bra010912
Bra007620_1_71	Bra008737		Bra009233_162_255	Bra010924
Bra007621_4179187_201	Bra008739		Bra009234_2963317_60	Bra010925
Bra007624_4191364_277	Bra008745		Bra009235_2968570_56	Bra010934
Bra007625_4197185_147	Bra008757		Bra009246_1_431	Bra010935
Bra007628_FULL_1870	Bra008763		Bra009254_3041945_397	Bra010959
Bra007636_1_1458	Bra008774		Bra009255_3044872_81	Bra010960
Bra007636_1_1465	Bra008776		Bra009261_3065388_83	Bra010962
Bra007642_4341398_363	Bra008783		Bra009262_591	Bra010973
Bra007649_1_578	Bra008787		Bra009269_3098736_198	Bra010984
Bra007653_4382122_15	Bra008788		Bra009279_3159107_159	Bra010994
Bra007654_1_0	Bra008792		Bra009285_1_649	Bra011000
Bra007655_4386692_142	Bra008796		Bra009285_3178675_543	Bra011008
Bra007667_4425539_77	Bra008797		Bra009285_3179897_285	Bra011014
Bra007692_4505920_47	Bra008798		Bra009286_3196884_283	Bra011019
Bra007694_4522384_743	Bra008802		Bra009298_1_1	Bra011025
Bra007695_4526249_138	Bra008805		Bra009298_3242404_165	Bra011026
Bra007697_4541950_341	Bra008806		Bra009298_482_199	Bra011031
Bra007698_4550194_213	Bra008808		Bra009312_3325559_537	Bra011033
Bra007699_4553873_252	Bra008811		Bra009313_1_409	Bra011036
Bra007703_4560556_435	Bra008817		Bra009326_1_309	Bra011046
Bra007704_4562806_588	Bra008818		Bra009326_3386223_139	Bra011047
Bra007707_4573788_325	Bra008832		Bra009332_1_265	Bra011057
Bra007712_1_9	Bra008836		Bra009333_1_613	Bra011063
Bra007720_4621008_867	Bra008838		Bra009343_3476144_501	Bra011077
Bra007721_4646114_214	Bra008846		Bra009355_1_392	Bra011078
Bra007722_4653791_529	Bra008847		Bra009355_3518924_250	Bra011082
Bra007726_4680634_486	Bra008853		Bra009356_3522198_130	Bra011087
Bra007739_4764021_231	Bra008858		Bra009358_3528818_185	Bra011088
Bra007744_4776856_845	Bra008861		Bra009359_3536119_469	Bra011092
Bra007745_1456_999	Bra008865		Bra009365_3557262_243	Bra011100
Bra007755_1_107	Bra008873		Bra009370_1_556	Bra011118
Bra007757_1_547	Bra008876		Bra009370_398_159	Bra011120
Bra007757_4836165_77	Bra008889		Bra009384_3630864_910	Bra011125
Bra007759_4846631_490	Bra008900		Bra009388_3640297_911	Bra011128
Bra007764_4884238_212	Bra008915		Bra009406_3710328_483	Bra011164
Bra007769_1_444	Bra008917		Bra009417_3746192_121	Bra011165
Bra007771_4901992_138	Bra008920		Bra009439_3842711_971	Bra011170
Bra007775_1_528	Bra008921		Bra009439_3842711_981	Bra011172
Bra007775_4921677_91	Bra008924		Bra009442_1277_924	Bra011179
Bra007780_1_161	Bra008925		Bra009442_1444_757	Bra011180
Bra007780_4946129_196	Bra008935		Bra009442_2694_1014	Bra011193
Bra007793_4996365_201	Bra008938		Bra009442_3850295_25	Bra011216
Bra007795_5004563_1018	Bra008944		Bra009445_3877286_241	Bra011223
Bra007807_5069418_673	Bra008946		Bra009445_3877286_250	Bra011224
Bra007810_5083055_177	Bra008950		Bra009448_1_1421	Bra011229
Bra007811_777	Bra008954		Bra009448_3884479_35	Bra011233
Bra007815_5119539_635	Bra008971		Bra009449_1_442	Bra011235
Bra007816_1141_1442	Bra008982		Bra009459_1_207	Bra011238
Bra007819_1_111	Bra008983		Bra009461_1326_1220	Bra011249
Bra007824_1_191	Bra008987		Bra009476_4052309_91	Bra011252
Bra007827_5212961_140	Bra008991		Bra009477_4052731_1001	Bra011254
Bra007834_5251744_129	Bra008997		Bra009481_4064736_132	Bra011256
Bra007836_1676_968	Bra009003		Bra009484_4076104_286	Bra011277
Bra007836_2402_356	Bra009010		Bra009487_4088839_161	Bra011280
Bra007840_1662_379	Bra009014		Bra009489_1_364	Bra011284
Bra007840_5296051_38	Bra009021		Bra009494_1_534	Bra011285
Bra007843_5308660_1074	Bra009033		Bra009494_4115686_641	Bra011292
Bra007859_5377293_436	Bra009053		Bra009494_4117803_369	Bra011301
Bra007862_5390736_11	Bra009056		Bra009512_4207511_119	Bra011303
Bra007875_102344_562	Bra009065		Bra009521_4262128_37	Bra011306
Bra007876_1_302	Bra009078		Bra009521_825_775	Bra011314
Bra007883_1_343	Bra009083		Bra009522_4268520_353	Bra011315
Bra007885_208838_333	Bra009089		Bra009536_1_78	Bra011318
Bra007887_1_511	Bra009101		Bra009536_4336397_30	Bra011323
Bra007894_654_214	Bra009105		Bra009545_1_10	Bra011324
Bra007903_361413_164	Bra009108		Bra009545_4378253_278	Bra011329
Bra007905_377330_224	Bra009112		Bra009546_335_145	Bra011335
Bra007917_457534_36	Bra009118		Bra009547_4384268_38	Bra011339
Bra007918_1_1078	Bra009125		Bra009554_4410102_555	Bra011341
Bra007918_1_656	Bra009137		Bra009556_4413665_190	Bra011345
Bra007924_1_184	Bra009149		Bra009580_4487961_281	Bra011349
Bra007927_1_18	Bra009151		Bra009595_4572311_181	Bra011357
Bra007928_161	Bra009152		Bra009596_4572788_31	Bra011361
Bra007935_583897_57	Bra009174		Bra009604_1_504	Bra011367
Bra007938_19	Bra009177		Bra009605_4611379_132	Bra011374
Bra007941_624767_117	Bra009182		Bra009609_4628550_2	Bra011398
Bra007945_651361_163	Bra009184		Bra009614_4641293_204	Bra011406
Bra007949_1_410	Bra009190		Bra009638_4747970_106	Bra011411
Bra007949_673802_265	Bra009196		Bra009657_240_93	Bra011417
Bra007949_683057_247	Bra009199		Bra009661_FULL_164	Bra011422
Bra007953_700528_374	Bra009202		Bra009662_64149_71	Bra011425
Bra007964_1_632	Bra009203		Bra009670_95233_223	Bra011436
Bra007968_790885_38	Bra009205		Bra009680_144384_531	Bra011437
Bra007973_834340_58	Bra009207		Bra009700_1_269	Bra011443
Bra007975_235	Bra009214		Bra009700_257106_539	Bra011450
Bra007977_865260_582	Bra009215		Bra009702_276132_140	Bra011474
Bra007985_342_400	Bra009220		Bra009708_296163_275	Bra011495
Bra007988_1_314	Bra009225		Bra009714_347196_66	Bra011496
Bra007988_918810_43	Bra009235		Bra009715_347600_696	Bra011506
Bra007996_1047817_8	Bra009241		Bra009716_1_361	Bra011507
Bra008002_1093490_230	Bra009242		Bra009716_356472_418	Bra011508
Bra008005_1099798_107	Bra009246		Bra009723_478391_608	Bra011514
Bra008006_1_643	Bra009247		Bra009724_480273_1155	Bra011523
Bra008007_1102697_390	Bra009254		Bra009739_572771_65	Bra011529
Bra008013_1168741_352	Bra009255		Bra009745_609659_272	Bra011539
Bra008017_1196591_114	Bra009258		Bra009746_1_228	Bra011545
Bra008025_1244286_26	Bra009259		Bra009758_684930_548	Bra011552
Bra008029_1_125	Bra009261		Bra009768_1_574	Bra011563
Bra008029_1279590_291	Bra009262		Bra009768_737107_115	Bra011564
Bra008035_328_157	Bra009269		Bra009773_1_502	Bra011567
Bra008036_1364457_493	Bra009279		Bra009773_791297_398	Bra011573
Bra008040_1_483	Bra009282		Bra009776_822337_31	Bra011582
Bra008041_1426383_330	Bra009285		Bra009777_1_334	Bra011583
Bra008042_1441043_689	Bra009289		Bra009777_825932_232	Bra011584
Bra008043_1_466	Bra009298		Bra009786_888674_52	Bra011593
Bra008045_1449740_1234	Bra009310		Bra009793_945292_264	Bra011615
Bra008046_1460065_448	Bra009311		Bra009794_945757_379	Bra011625
Bra008052_1489791_570	Bra009312		Bra009799_1_119	Bra011630
Bra008056_1557868_66	Bra009313		Bra009800_982759_8	Bra011636
Bra008059_1574037_393	Bra009316		Bra009804_1025909_526	Bra011639
Bra008061_1592358_112	Bra009319		Bra009805_1_328	Bra011642
Bra008064_244	Bra009320		Bra009807_1040318_876	Bra011643
Bra008066_1601882_188	Bra009322		Bra009812_1065936_22	Bra011646
Bra008067_1613489_387	Bra009323		Bra009815_1078347_401	Bra011649
Bra008071_1_126	Bra009326		Bra009826_1175226_117	Bra011654
Bra008071_1623142_341	Bra009327		Bra009829_1193258_1483	Bra011671
Bra008071_1623750_40	Bra009332		Bra009833_1215328_91	Bra011672
Bra008077_1643081_271	Bra009333		Bra009833_1215328_98	Bra011674
Bra008079_1649446_2	Bra009339		Bra009864_1396691_194	Bra011677
Bra008083_1_540	Bra009341		Bra009873_1_431	Bra011688
Bra008087_1_768	Bra009348		Bra009873_1452599_220	Bra011689
Bra008092_1705278_17	Bra009355		Bra009877_1465580_36	Bra011694
Bra008096_1735551_734	Bra009356		Bra009882_1478751_689	Bra011695
Bra008097_1743591_76	Bra009358		Bra009886_1523001_756	Bra011696
Bra008098_1747642_380	Bra009365		Bra009886_1523001_763	Bra011699
Bra008101_1759534_747	Bra009367		Bra009894_1571666_5	Bra011700
Bra008107_1_1198	Bra009373		Bra009894_1572844_237	Bra011711
Bra008111_1_666	Bra009375		Bra009895_1_249	Bra011713
Bra008115_1842809_158	Bra009377		Bra009903_1610887_562	Bra011722
Bra008125_1_211	Bra009378		Bra009917_1700250_92	Bra011725
Bra008127_1919612_286	Bra009379		Bra009918_1_604	Bra011727
Bra008130_1938140_22	Bra009384		Bra009918_1704603_36	Bra011731
Bra008142_2022468_110	Bra009388		Bra009926_1_173	Bra011732
Bra008154_2081730_6	Bra009399		Bra009931_1785252_302	Bra011734
Bra008157_1_89	Bra009401		Bra009951_1904210_113	Bra011740
Bra008169_1_31	Bra009402		Bra009958_1933439_96	Bra011742
Bra008175_2213695_649	Bra009406		Bra009967_1991430_128	Bra011744
Bra008175_2214204_396	Bra009417		Bra009968_1998895_102	Bra011746
Bra008177_1_278	Bra009420		Bra009969_2013396_1361	Bra011750
Bra008177_2220568_336	Bra009423		Bra009969_2013396_1793	Bra011754
Bra008180_2230037_132	Bra009432		Bra009970_1_734	Bra011755
Bra008185_2281837_898	Bra009433		Bra009970_2016173_243	Bra011757
Bra008188_2292294_217	Bra009439		Bra009978_1_593	Bra011758
Bra008192_2322452_456	Bra009441		Bra009978_2069354_317	Bra011761
Bra008193_1_199	Bra009442		Bra009994_1_720	Bra011766
Bra008200_2362169_439	Bra009444		Bra009994_2140122_234	Bra011767
Bra008201_1_674	Bra009446		Bra009999_2182753_131	Bra011768
Bra008201_2363946_2	Bra009448		Bra010002_2209321_140	Bra011771
Bra008206_2436040_30	Bra009451		Bra010010_2241490_285	Bra011772
Bra008212_2487977_582	Bra009459		Bra010015_2270693_703	Bra011773
Bra008213_2488792_149	Bra009461		Bra010035_2391353_613	Bra011780
Bra008214_1_736	Bra009464		Bra010038_2417543_599	Bra011783
Bra008214_2490995_335	Bra009466		Bra010038_425_201	Bra011786
Bra008218_2508567_752	Bra009468		Bra010074_2819150_3	Bra011792
Bra008225_1_94	Bra009470		Bra010079_2878554_296	Bra011801
Bra008227_2578735_96	Bra009476		Bra010089_2965886_114	Bra011807
Bra008232_2607234_1259	Bra009481		Bra010096_3015327_604	Bra011808
Bra008232_2607234_1603	Bra009484		Bra010105_3064618_12	Bra011809
Bra008242_1_44	Bra009487		Bra010106_847_823	Bra011824
Bra008242_2656291_282	Bra009489		Bra010114_1_446	Bra011827
Bra008250_2711648_208	Bra009494		Bra010117_8_1558	Bra011830
Bra008251_2715394_69	Bra009504		Bra010118_3163995_153	Bra011865
Bra008254_1_98	Bra009509		Bra010119_3165928_940	Bra011866
Bra008255_2745367_405	Bra009512		Bra010125_3196901_496	Bra011869
Bra008259_715	Bra009513		Bra010129_1_364	Bra011874
Bra008264_173_22	Bra009521		Bra010136_3281013_643	Bra011875
Bra008267_2849301_613	Bra009522		Bra010143_1_120	Bra011876
Bra008273_1_401	Bra009531		Bra010144_3429876_0	Bra011877
Bra008284_2961391_4	Bra009533		Bra010153_3852952_49	Bra011884
Bra008295_3162504_1409	Bra009534		Bra010162_3922374_30	Bra011910
Bra008295_3162504_1416	Bra009535		Bra010164_3951309_23	Bra011914
Bra008298_3185889_263	Bra009536		Bra010165_3951531_150	Bra011916
Bra008299_1040_12	Bra009542		Bra010165_413_442	Bra011919
Bra008299_3186384_511	Bra009545		Bra010167_4040123_121	Bra011923
Bra008309_3242778_472	Bra009546		Bra010171_1_77	Bra011924
Bra008311_1_288	Bra009548		Bra010189_4359421_157	Bra011935
Bra008313_3265208_429	Bra009556		Bra010189_4363143_73	Bra011943
Bra008322_1_254	Bra009560		Bra010189_527_949	Bra011946
Bra008338_3437786_149	Bra009564		Bra010190_4374845_1072	Bra011949
Bra008340_1_379	Bra009580		Bra010190_4374845_1154	Bra011951
Bra008341_3469176_340	Bra009591		Bra010192_4413857_338	Bra011961
Bra008354_1_489	Bra009594		Bra010194_1_58	Bra011981
Bra008356_3623979_759	Bra009595		Bra010196_5049_476	Bra011987
Bra008357_3630589_135	Bra009596		Bra010199_1_76	Bra011989
Bra008358_1_1036	Bra009604		Bra010210_4618789_447	Bra011994
Bra008376_3801938_0	Bra009605		Bra010216_1_79	Bra012022
Bra008383_3830095_20	Bra009609		Bra010216_19105_349	Bra012028
Bra008383_3831396_31	Bra009618		Bra010217_20679_363	Bra012043
Bra008407_1_134	Bra009620		Bra010218_22050_193	Bra012045
Bra008426_1_264	Bra009638		Bra010229_1_10	Bra012056
Bra008430_4216721_242	Bra009653		Bra010245_181762_326	Bra012057
Bra008437_1_89	Bra009656		Bra010246_185870_283	Bra012069
Bra008444_4298043_112	Bra009662		Bra010248_189278_730	Bra012075
Bra008445_1_560	Bra009666		Bra010253_216289_425	Bra012076
Bra008471_4462357_518	Bra009677		Bra010254_1_87	Bra012079
Bra008472_4481434_265	Bra009679		Bra010258_254933_350	Bra012083
Bra008473_4483680_568	Bra009696		Bra010263_289361_1374	Bra012094
Bra008479_4520963_310	Bra009700		Bra010263_289361_846	Bra012103
Bra008481_1_491	Bra009707		Bra010265_9_163	Bra012107
Bra008495_1_211	Bra009708		Bra010266_1_189	Bra012113
Bra008495_4593284_312	Bra009714		Bra010266_222_479	Bra012116
Bra008497_4597201_593	Bra009716		Bra010266_317816_171	Bra012117
Bra008507_4675417_189	Bra009717		Bra010276_1_132	Bra012122
Bra008509_1_36	Bra009723		Bra010277_1_686	Bra012130
Bra008509_4681705_170	Bra009724		Bra010277_254_430	Bra012146
Bra008512_4705884_108	Bra009735		Bra010278_260_261	Bra012150
Bra008513_4714434_140	Bra009739		Bra010281_FULL_413	Bra012179
Bra008518_4763546_474	Bra009744		Bra010283_396710_204	Bra012184
Bra008519_1_1518	Bra009745		Bra010284_409467_155	Bra012188
Bra008519_1_1525	Bra009746		Bra010292_472653_181	Bra012189
Bra008521_4787025_304	Bra009748		Bra010297_495977_1483	Bra012198
Bra008526_1_107	Bra009753		Bra010314_1_218	Bra012203
Bra008526_4823437_63	Bra009758		Bra010319_1_280	Bra012206
Bra008532_1_59	Bra009759		Bra010319_643537_401	Bra012214
Bra008533_4898948_90	Bra009763		Bra010330_867_174	Bra012216
Bra008537_4918934_732	Bra009768		Bra010335_706692_6	Bra012222
Bra008539_69_52	Bra009769		Bra010350_1_139	Bra012226
Bra008549_5089090_171	Bra009773		Bra010351_814566_84	Bra012230
Bra008560_47_226	Bra009776		Bra010352_1_208	Bra012233
Bra008561_1_895	Bra009777		Bra010353_19	Bra012238
Bra008561_10151_311	Bra009779		Bra010357_856493_86	Bra012239
Bra008566_42118_436	Bra009785		Bra010363_910594_481	Bra012246
Bra008570_73433_109	Bra009786		Bra010364_154_236	Bra012258
Bra008571_1_369	Bra009788		Bra010369_1_59	Bra012263
Bra008571_75127_107	Bra009793		Bra010369_944591_413	Bra012267
Bra008577_92397_300	Bra009799		Bra010371_960133_704	Bra012269
Bra008581_1_25	Bra009804		Bra010379_979503_130	Bra012271
Bra008589_1_706	Bra009807		Bra010388_1018325_161	Bra012282
Bra008593_1_808	Bra009812		Bra010390_1055203_44	Bra012297
Bra008594_254_81	Bra009815		Bra010399_1111259_271	Bra012313
Bra008598_186447_120	Bra009821		Bra010404_1140533_197	Bra012321
Bra008608_303_305	Bra009829		Bra010408_1168404_259	Bra012323
Bra008612_277473_109	Bra009833		Bra010409_1172429_424	Bra012324
Bra008615_513	Bra009846		Bra010421_1232302_247	Bra012336
Bra008626_165_290	Bra009863		Bra010424_1_137	Bra012340
Bra008628_377_1566	Bra009873		Bra010427_1254839_138	Bra012353
Bra008630_361594_459	Bra009882		Bra010427_146_129	Bra012364
Bra008631_1_239	Bra009886		Bra010428_1259338_426	Bra012375
Bra008631_362453_89	Bra009894		Bra010433_1290001_38	Bra012383
Bra008632_366900_204	Bra009895		Bra010434_1_13	Bra012385
Bra008633_1_743	Bra009903		Bra010446_369_13	Bra012386
Bra008633_375792_204	Bra009904		Bra010453_1379314_64	Bra012398
Bra008654_1_472	Bra009918		Bra010455_1_136	Bra012414
Bra008660_482098_1728	Bra009921		Bra010455_1387988_365	Bra012419
Bra008660_482098_1837	Bra009922		Bra010470_1_328	Bra012422
Bra008661_484627_132	Bra009951		Bra010470_1485416_214	Bra012429
Bra008664_1_1079	Bra009967		Bra010470_247_82	Bra012433
Bra008666_503264_10	Bra009969		Bra010497_1615133_141	Bra012438
Bra008672_533241_195	Bra009970		Bra010498_1_154	Bra012439
Bra008674_1_308	Bra009999		Bra010503_1_659	Bra012441
Bra008674_539846_197	Bra010010		Bra010515_1_72	Bra012471
Bra008676_545003_487	Bra010015		Bra010516_1736528_178	Bra012473
Bra008694_625806_68	Bra010035		Bra010522_1755115_318	Bra012475
Bra008696_636725_291	Bra010038		Bra010523_1758346_89	Bra012487
Bra008697_637584_17	Bra010041		Bra010537_1814956_411	Bra012488
Bra008699_1_502	Bra010045		Bra010543_1_223	Bra012515
Bra008712_714062_787	Bra010050		Bra010561_1_15	Bra012516
Bra008713_716588_280	Bra010051		Bra010570_1_66	Bra012530
Bra008718_751659_191	Bra010056		Bra010570_2023499_136	Bra012545
Bra008720_1_25	Bra010060		Bra010574_2051751_105	Bra012562
Bra008720_763679_250	Bra010065		Bra010577_2073754_509	Bra012563
Bra008725_1_720	Bra010066		Bra010577_2074198_58	Bra012564
Bra008734_1_1203	Bra010081		Bra010583_2104800_131	Bra012566
Bra008734_1_1223	Bra010083		Bra010584_2106769_418	Bra012568
Bra008737_1_718	Bra010087		Bra010592_1_65	Bra012572
Bra008737_835086_94	Bra010089		Bra010600_2231353_104	Bra012578
Bra008739_844579_181	Bra010096		Bra010603_2261611_233	Bra012601
Bra008745_878019_0	Bra010105		Bra010621_2402302_2	Bra012618
Bra008757_927723_197	Bra010106		Bra010622_2403503_215	Bra012621
Bra008763_947913_57	Bra010117		Bra010626_1_64	Bra012640
Bra008774_1_482	Bra010118		Bra010626_2455331_204	Bra012642
Bra008776_1004756_20	Bra010119		Bra010627_2459914_453	Bra012645
Bra008783_1025145_157	Bra010125		Bra010632_2480356_419	Bra012648
Bra008783_1025145_620	Bra010136		Bra010648_2553643_28	Bra012651
Bra008787_1035609_196	Bra010143		Bra010649_2562951_1196	Bra012655
Bra008788_1038726_92	Bra010144		Bra010649_2562951_781	Bra012660
Bra008792_1_204	Bra010153		Bra010664_1_119	Bra012663
Bra008792_1051654_947	Bra010165		Bra010666_2657389_821	Bra012673
Bra008796_1_115	Bra010167		Bra010672_1_155	Bra012675
Bra008797_1071285_25	Bra010185		Bra010675_2697019_273	Bra012691
Bra008798_1_230	Bra010189		Bra010685_2767218_364	Bra012700
Bra008802_1097356_110	Bra010190		Bra010689_2786832_107	Bra012701
Bra008805_1_876	Bra010192		Bra010703_1_670	Bra012705
Bra008805_1107638_128	Bra010194		Bra010706_1_388	Bra012708
Bra008806_1_246	Bra010199		Bra010706_2848067_144	Bra012712
Bra008808_1_134	Bra010210		Bra010706_2850599_145	Bra012722
Bra008811_1139607_260	Bra010212		Bra010706_584_32	Bra012724
Bra008817_1168948_1879	Bra010216		Bra010714_1_97	Bra012733
Bra008817_1168948_1994	Bra010217		Bra010717_2887730_297	Bra012737
Bra008818_1172949_260	Bra010218		Bra010724_1468_7	Bra012741
Bra008832_1_64	Bra010230		Bra010724_2911548_87	Bra012746
Bra008836_1_235	Bra010237		Bra010728_2935771_97	Bra012747
Bra008836_1243941_499	Bra010245		Bra010731_2946547_1053	Bra012749
Bra008836_551_572	Bra010253		Bra010732_2950315_0	Bra012751
Bra008838_1257083_62	Bra010254		Bra010734_2956472_28	Bra012757
Bra008846_1292187_33	Bra010258		Bra010736_1_429	Bra012773
Bra008847_1_1715	Bra010263		Bra010736_2962758_186	Bra012779
Bra008853_1_32	Bra010265		Bra010771_3111681_311	Bra012782
Bra008858_1_116	Bra010266		Bra010774_3138227_30	Bra012788
Bra008861_1_336	Bra010267		Bra010775_3139700_532	Bra012792
Bra008865_175	Bra010268		Bra010818_1_737	Bra012793
Bra008873_1_1228	Bra010276		Bra010836_3492854_66	Bra012794
Bra008873_1_829	Bra010277		Bra010864_3620137_536	Bra012795
Bra008876_1441634_329	Bra010278		Bra010868_3635858_9	Bra012820
Bra008889_1_197	Bra010281		Bra010878_3687692_1345	Bra012827
Bra008900_1549450_38	Bra010283		Bra010880_3706796_309	Bra012832
Bra008915_1591412_0	Bra010284		Bra010895_1_109	Bra012839
Bra008917_1600998_350	Bra010285		Bra010898_3790176_902	Bra012843
Bra008920_1610067_204	Bra010292		Bra010903_3817562_193	Bra012857
Bra008921_960_200	Bra010294		Bra010908_3844394_6	Bra012859
Bra008924_1630968_230	Bra010314		Bra010908_3844756_90	Bra012860
Bra008925_1646235_415	Bra010316		Bra010912_1_94	Bra012862
Bra008935_1681276_80	Bra010317		Bra010924_320_899	Bra012866
Bra008938_1693861_245	Bra010319		Bra010925_3932913_293	Bra012872
Bra008944_1_131	Bra010324		Bra010934_3986141_48	Bra012878
Bra008946_425_2	Bra010333		Bra010935_3987253_381	Bra012885
Bra008950_1_736	Bra010334		Bra010959_1_688	Bra012892
Bra008954_1786448_1017	Bra010335		Bra010960_4073882_611	Bra012893
Bra008971_1_1174	Bra010344		Bra010962_12_648	Bra012897
Bra008971_1_968	Bra010350		Bra010973_4131735_361	Bra012908
Bra008982_1917135_883	Bra010352		Bra010984_4189659_17	Bra012912
Bra008983_1921432_191	Bra010353		Bra010994_4269562_6	Bra012919
Bra008987_1936851_225	Bra010355		Bra011000_4295626_179	Bra012936
Bra008991_1953500_729	Bra010357		Bra011008_4353373_386	Bra012939
Bra008997_1_171	Bra010363		Bra011014_654_696	Bra012949
Bra008997_1977222_118	Bra010364		Bra011019_4389537_1322	Bra012951
Bra009003_2009452_1340	Bra010365		Bra011019_4389537_1331	Bra012952
Bra009003_2009452_1347	Bra010371		Bra011025_12247_12	Bra012959
Bra009010_1_109	Bra010375		Bra011026_15005_0	Bra012960
[truncated: 7,270 more rows]
