# Supplementary material for: Genome-wide analysis of coordinated transcript abundance during seed development in different Brassica rapa morphotypes
Source: BMC Genomics. 2013 Dec 1;14(1):840. doi: 10.1186/1471-2164-14-840 (PMC4046715; doi:10.1186/1471-2164-14-840)
Supplement: Supplementary file 7 — Additional file 7: Table S4: Number of selected probes ( > absolute 2 fold-change criteria) from temporal contrasts and genotype contrasts into MapMan functional categories. Metabolic processes in highlighted cells are used for further analysis because of apparent changes in the number of selected probes. (ODS 20 KB) [file 12864_2013_5564_MOESM7_ESM.ods]

## Sheet: Sheet1
	Table S4: Number of selected probes ( > absolute 2 fold-change criteria) from time point contrasts and genotype contrasts into MapMan functional categories. Metabolic processes in highlighted cells are used for further analysis because of apparent changes in number of probes at different time points.
			Time contrast					Genotype contrast (PC vs YS, DH42 vs DH78)
SN	Bin (MapMan)	Metabolic processes	18-20DAP	20-25DAP	25-30DAP	30-35DAP	35-40DAP	18DAP	20DAP	25DAP	30DAP	35DAP	40DAP
1	1	Photosynthesis	2	12	16	123	93	45	27	12	18	107	65
2	2	major_CHOmetabolism	1	3	4	34	22	11	10	7	8	23	23
3	3	minor_CHOmetabolism	1	6	2	29	17	12	15	10	9	16	27
4	4	glycolysis	1	3	0	24	23	6	7	4	5	16	16
5	5	fermentation	0	0	2	6	8	3	6	6	4	7	6
6	6	glyoxylate_cycle	1	2	3	8	7	4	2	3	5	5	9
7	7	OPP	0	0	0	9	5	2	3	2	2	4	8
8	8	TCA	0	2	2	16	12	7	7	3	3	12	15
9	9	ATP_synthesis	1	1	5	13	10	11	13	13	16	20	22
10	10	cell_wall	25	43	24	154	96	77	71	50	52	88	111
11	11	lipid_metabolism	19	37	25	121	110	64	47	40	47	99	138
12	12	N-metabolism	0	0	1	12	12	6	5	8	6	8	16
13	13	amino_acid_metabolism	3	10	11	71	66	44	38	34	30	66	92
14	14	S-assimilation	0	0	2	3	4	3	4	3	5	3	7
15	15	metal_handling	2	7	7	28	33	14	12	14	9	23	22
16	16	secondary_metabolism	15	21	13	94	92	57	50	34	42	81	101
17	17	hormone_metabolism	21	39	31	139	133	72	83	61	63	118	171
18	18	Co-factor_vitamine_metabolism	0	0	0	9	11	6	4	5	7	15	13
19	19	tetrapyrrole_synthesis	0	3	3	13	9	8	6	5	4	10	12
20	20	stress	44	80	42	201	167	112	124	100	105	161	224
21	21	redox	3	9	7	44	47	21	19	20	24	44	56
22	22	polyamine_metabolism	0	1	0	4	5	8	6	4	4	6	9
23	23	nucleotide_metabolism	0	5	6	23	32	21	19	15	17	27	45
24	24	Biodegradation_Xenobiotics	2	5	3	11	6	4	4	4	4	7	7
25	25	C1-metabolism	0	0	0	6	4	3	2	3	3	3	6
26	26	misc_otherPhosphate	53	123	124	408	313	215	189	146	185	320	385
27	27	RNA	32	85	49	449	410	248	235	171	192	340	608
28	28	DNA	2	5	27	51	51	39	39	33	41	59	95
29	29	protein	33	107	66	397	390	390	356	291	330	439	731
30	30	signalling	14	25	7	174	128	87	69	60	61	129	206
31	31	cell	3	12	29	126	104	68	70	58	53	108	167
32	32	micro_RNA	0	0	0	0	0	0	0	0	0	0	0
33	33	development	25	53	53	172	177	87	88	64	80	140	215
34	34	transport	18	40	25	205	178	100	101	74	91	165	255
35	35	not_assigned	82	246	188	862	763	761	737	601	624	898	1330
