# Supplementary material for: Genome-wide analysis of coordinated transcript abundance during seed development in different Brassica rapa morphotypes
Source: BMC Genomics. 2013 Dec 1;14(1):840. doi: 10.1186/1471-2164-14-840 (PMC4046715; doi:10.1186/1471-2164-14-840)
Supplement: Supplementary file 8 — Additional file 8: Table S5: WGCNA gene modules with a significant association with genotypes or time or both genotype and time in ANOVA analyses. The threshold for the level of significance was set at the 0.001 FDR level (Benjamini and Hochberg method). The highlighted cells indicate significant gene modules selected for further analysis. (ODS 20 KB) [file 12864_2013_5564_MOESM8_ESM.ods]

## Sheet: Sheet1
table S5: WGCNA gene modules with their significance association with genotypes or time or both genotype and time effects in ANOVA test. The level of significance was assessed at 0.001 FDR (Benjamini and Hochberg method) level. The highlighted cell indicates significant gene modules selected for further analysis.
S.N. WGCNA gene modules	Number of probes assigned	P-value for genotype effects	P-value for time effects	FDR for genotype effects*	FDR for time effects*	Significance of gene modules*		Remarks on effects
						genotype effects	Time effects
1	62	7.11E-05	2.31E-05	0.00016718	0.00015492	Significant	Significant	G + T
2	22	5.45E-05	0	0.00013470	0.00078038	Significant	Significant	G + T
3	74	2.68E-06	1.12E-06	0.00000840	0.00001319	Significant	Significant	G + T
4	55	3.81E-09	1.44E-07	0.00000001	0.00000337	Significant	Significant	G + T
5	262	1.78E-06	2.08E-06	0.00000597	0.00001956	Significant	Significant	G + T
6	80	0	3.33E-05	0.00095653	0.00019549	Significant	Significant	G + T
7	353	1.41E-15	0.02	0.00000000	0.03949708	Significant	ns	Genotype (G)
8	51	4.50E-15	0.78	0.00000000	0.80748477	Significant	ns	Genotype (G)
9	19	5.00E-10	0.79	0.00000000	0.80748477	Significant	ns	Genotype (G)
10	76	1.38E-05	0	0.00004068	0.00137005	Significant	ns	Genotype (G)
11	84	3.13E-19	0	0.00000000	0.00505475	Significant	ns	Genotype (G)
12	49	3.58E-05	0	0.00009338	0.00336453	Significant	ns	Genotype (G)
13	71	3.77E-07	0	0.00000136	0.00195756	Significant	ns	Genotype (G)
14	48	0	0	0.00059899	0.00195756	Significant	ns	Genotype (G)
15	233	4.63E-17	0.31	0.00000000	0.37238831	Significant	ns	Genotype (G)
16	170	3.79E-19	0.07	0.00000000	0.10346540	Significant	ns	Genotype (G)
17	122	0	0.05	0.00041323	0.07053961	Significant	ns	Genotype (G)
18	126	2.31E-05	0	0.00006386	0.00176198	Significant	ns	Genotype (G)
19	244	7.67E-20	0	0.00000000	0.00102247	Significant	ns	Genotype (G)
20	112	1.63E-16	0.2	0.00000000	0.26052428	Significant	ns	Genotype (G)
21	247	6.29E-14	0.35	0.00000000	0.39897147	Significant	ns	Genotype (G)
22	236	1.04E-17	0.01	0.00000000	0.01286616	Significant	ns	Genotype (G)
23	928	3.03E-15	0	0.00000000	0.00746777	Significant	ns	Genotype (G)
24	1679	0.65	7.77E-05	0.65263738	0.00040583	ns	Significant	Time (T)
25	363	0	9.08E-12	0.00414018	0.00000000	ns	Significant	Time (T)
26	577	0.02	3.11E-07	0.02934332	0.00000488	ns	Significant	Time (T)
27	1560	0.01	1.14E-05	0.01865899	0.00008937	ns	Significant	Time (T)
28	50	0.01	0.04	0.00844045	0.06983992	ns	ns	not selected
29	634	0.14	0.01	0.16077390	0.02562980	ns	ns	not selected
30	113	0.5	0.73	0.51945677	0.78063381	ns	ns	not selected
31	31	0.02	0.02	0.02453393	0.03257686	ns	ns	not selected
32	35	0.01	0.03	0.00844045	0.04481563	ns	ns	not selected
33	40	0.15	0.02	0.16785344	0.03740551	ns	ns	not selected
34	40	0.6	0.04	0.61318875	0.06150426	ns	ns	not selected
35	47	0.02	0.01	0.03394768	0.02431586	ns	ns	not selected
36	96	0.07	0.32	0.08325718	0.37838497	ns	ns	not selected
37	82	0.24	0.23	0.26298309	0.29100220	ns	ns	not selected
38	109	0.05	0.13	0.06548381	0.18657160	ns	ns	not selected
39	311	0.05	0	0.06548381	0.00496669	ns	ns	not selected
40	818	0	0.17	0.00678866	0.23709627	ns	ns	not selected
41	35	0.46	0.3	0.49343325	0.37238831	ns	ns	not selected
42	34	0	0.06	0.00184622	0.08548126	ns	ns	not selected
43	16	0.06	0.62	0.07588386	0.68218012	ns	ns	not selected
44	12	0.01	0.2	0.01312771	0.26052428	ns	ns	not selected
45	24	0.02	0.87	0.03403642	0.86788337	ns	ns	not selected
46	55	0.3	0.02	0.32552044	0.03257686	ns	ns	not selected
47	32	0.1	0.38	0.11653251	0.42219789	ns	ns	not selected
*-Significance level at 0.001 FDR level after Benjamini and Hochberg method correction. "ns"- not significant. G+T indicate both genotype (G) and Time (T).
