# Supplementary material for: Genome-wide analysis of coordinated transcript abundance during seed development in different Brassica rapa morphotypes
Source: BMC Genomics. 2013 Dec 1;14(1):840. doi: 10.1186/1471-2164-14-840 (PMC4046715; doi:10.1186/1471-2164-14-840)
Supplement: Supplementary file 14 — Additional file 14: Table S6: Morphological and metabolic descriptions of two parental and two doubled haploid genotypes. (ODS 12 KB) [file 12864_2013_5564_MOESM14_ESM.ods]

## Sheet: Sheet1
	Table S6: Morphological and metabolic descriptions of two parental and two doubled haploid genotypes.
		Morphotype	Earliness	Flowering time		Seed color	Oil	Protein	NDF	ADF	ADL	TotGSL	WI	Chl
				Long day	Short day
	PC175	Vegetable	Intermediate to late	46	111	Brown-black	26.2	35.7	18.7	15.5	7.5	148.3	-4.3	-4.6
	YS143	Oil crop	Early	39	64	Yellow	50.2	22.9	16	8.9	0.9	90.8	-40.7	-3.8
	DH42	*	Early	37	48	Yellow	36.8	34.1	14.2	8.2	0.9	137.7	-30.3	3.5
	DH78	*	Late	80	-	Brown	24.7	33.1	16.2	9.8	0.7	154.5	-24.8	28.3
	*-doubled haploid lines from a cross of PC175 and YS143, NDF = Neutral Detergent Fiber, ADF = Acid Detergent Fiber, ADL = Acid Detergent Lignin, TotGSL = Total Glucosinolate, WI = White index, Chl = Chlorophyll content.
