# Supplementary material for: Genome-wide analysis of coordinated transcript abundance during seed development in different Brassica rapa morphotypes
Source: BMC Genomics. 2013 Dec 1;14(1):840. doi: 10.1186/1471-2164-14-840 (PMC4046715; doi:10.1186/1471-2164-14-840)
Supplement: Supplementary file 15 — Additional file 15: Table S7: List of genes used for real-time PCR with their gene name, primer sequence (forward and reverse primers), melting temperature (Tm), GC content percentage, metabolic process and gene ontology biological process (BP). (ODS 16 KB) [file 12864_2013_5564_MOESM15_ESM.ods]

## Sheet: Sheet1
	Table S7: List of genes used real-time PCR with their gene name, primer sequence (forward and reverse primers), melting temperature (Tm), GC content percentage, metabolic process and gene ontology biological process (BP)
	Gene symbol	Gene name	Primer	Primer sequence	Tm	GC%	Metabolic process	Biological GO term
	GBSS1	Starch synthase	Forward	CCTGCTGGGGACAATGATGAAGT	60.4	52.2	Carbohydrate synthesis	biosynthetic process, glucan biosynthetic process
			Reverse	GGCGGTTGGAGTGGCGAAA	60.2	63.2
	SuSy3	Sucrose Synthase 3	Forward	GAGGAAGGATCAGGAGCTTGAAGT	59.7	52.2	Carbohydrate synthesis	seed maturation, starch metabolic process, sucrose biosynthetic process, sucrose metabolic process
			Reverse	GGGTTTGAGAAAGGATGGGGAGAT	60.0	63.2
	LEA	Late embryogenesis	Forward	TGACGAATCTGTTGGCTTTGTGTC	59.9	45.8	Storage protein	embryo development ending in seed dormancy
		abundant	Reverse	ACGGCTGGGCTCGGAGAC	60.5	72.2
	12S CRA 1	Cruciferin 1	Forward	ACGAAGGAGACACCAGAGCAAC	59.9	54.5	Storage protein	response to absicic acid stimulus
			Reverse	CTGGAGCCGTCACACGTACTTAA	60.1	54.2
	DGAT1 (TAG1)	Diacylglycerol	Forward	CTCCCACACTGTGTTATCAGCCAAGCTATC	62.9	50.0	Lipid metabolism	regulation of embryonic development, response to abscisic acid stimulus, response to cold, response to glucose stimulus, response to salt stress, triglyceride biosynthetic process
		acyltransferase 1	Reverse	TCCCATGAGTCCAGTGAATATGACCAGTTT	61.4	63.3
	DGAT2	Diacylglycerol	Forward	CATGACCTGATGAACCGCAAAG	58.1	50.0	Lipid metabolism
		acyltransferase 2	Reverse	ACGGCTACCAAAAGGATACAAAA	55.8	39.1
	FAE1	Fatty acid elongation 1	Forward	GTCAGGCTTTAAGTGTAACAGTGCA	58.4	44.0	Lipid metabolism	fatty acid elongation, very long-chain fatty acid metabolic process
			Reverse	TTATTAGGACCGACCGTTTTGG	55.9	45.5
	LEC1	Leafy cotyledon 1	Forward	GGTACCGTGAGTTCGAGACC	58.3	60.0	Transcription factor	positive regulation of fatty acid biosynthetic process, regulationof gene-specific transcription
			Reverse	CGTGAAACCCCATACCACTT	56.3	50.0
	GL 2	GLABRA 2	Forward	GAGGAGGACAACAACGCAGAGA	59.7	54.5	Transcription factor	cell morphogenesis
			Reverse	TGAACCGTGGAAGCAGACAAGT	59.8	50.0
	PICKLE	PICKLE	Forward	TCTTCACTTTTGCTGGCCTTTGG	59.9	45.8	CHD3-chromatine remodeling	cell proliferation, negative regulation of abscisic acid, negative regulation of transcription
			Reverse	TTGGCACTTCGCAAGCTCGA	60.0	55.0	factor
	β-actin	β-actin	Forward	AGGATTGATCACAAGTTCGATCTCATGTACGC	61.9	43.8	Reference gene	citoeskeleton organization
			Reverse	CACCTTCAGCACCAACCTCTTCATAATCCTTC	62.9	46.8
